# Supplementary material for: The oxidative aging model integrated various risk factors in type 2 diabetes mellitus at system level
Source: Front Endocrinol (Lausanne). 2023 May 24;14:1196293. doi: 10.3389/fendo.2023.1196293 (PMC10244788; doi:10.3389/fendo.2023.1196293)
Supplement: Supplementary Table 1 — The detailed datasets used in this work. [file DataSheet_1.zip]

Archive with 8 entries (7 files):
- Supplemental files/
- Supplemental files/Figure S1.tif
- Supplemental files/Figure S2.tif
- Supplemental files/Figure S3.tif
- Supplemental files/Figure S4.tif
- Supplemental files/Table S1.xls
- Supplemental files/Table S2.txt
- Supplemental files/Table S3-S7.doc
