# Supplementary material for: The oxidative aging model integrated various risk factors in type 2 diabetes mellitus at system level
Source: Front Endocrinol (Lausanne). 2023 May 24;14:1196293. doi: 10.3389/fendo.2023.1196293 (PMC10244788; doi:10.3389/fendo.2023.1196293)
Supplement: Supplementary Table 1 — The detailed datasets used in this work. [file DataSheet_1.zip › Supplemental files/Table S1.xls]

## Sheet: Sheet1
GSE	GSM	GPL	age	phenotype	dataset
GSE362	GSM5254	GPL96	25	control	test data
GSE362	GSM5255	GPL96	27	control	test data
GSE362	GSM5256	GPL96	24	control	training data
GSE362	GSM5257	GPL96	26	control	training data
GSE362	GSM5259	GPL96	23	control	training data
GSE362	GSM5260	GPL96	25	control	training data
GSE362	GSM5261	GPL96	21	control	training data
GSE362	GSM5262	GPL96	69	control	training data
GSE362	GSM5263	GPL96	69	control	training data
GSE362	GSM5264	GPL96	68	control	training data
GSE362	GSM5265	GPL96	73	control	training data
GSE362	GSM5266	GPL96	67	control	test data
GSE362	GSM5268	GPL96	74	control	test data
GSE362	GSM5270	GPL96	71	control	training data
GSE362	GSM5271	GPL96	75	control	training data
GSE362	GSM5300	GPL97	25	control	training data
GSE362	GSM5301	GPL97	27	control	test data
GSE362	GSM5302	GPL97	24	control	training data
GSE362	GSM5303	GPL97	26	control	training data
GSE362	GSM5305	GPL97	23	control	training data
GSE362	GSM5306	GPL97	25	control	test data
GSE362	GSM5307	GPL97	21	control	training data
GSE362	GSM5308	GPL97	69	control	training data
GSE362	GSM5309	GPL97	69	control	training data
GSE362	GSM5310	GPL97	68	control	test data
GSE362	GSM5311	GPL97	73	control	training data
GSE362	GSM5312	GPL97	67	control	training data
GSE362	GSM5313	GPL97	74	control	training data
GSE362	GSM5314	GPL97	71	control	training data
GSE362	GSM5315	GPL97	75	control	test data
GSE15790	GSM396438	GPL8450	60	control	training data
GSE15790	GSM396439	GPL8450	69	control	training data
GSE15790	GSM396440	GPL8450	52	control	training data
GSE15790	GSM396442	GPL8450	41	control	training data
GSE15790	GSM396443	GPL8450	41	control	training data
GSE15790	GSM396444	GPL8450	60	control	training data
GSE15790	GSM396445	GPL8450	56	control	training data
GSE15790	GSM396446	GPL8450	60	control	training data
GSE15790	GSM396447	GPL8450	56	control	test data
GSE15790	GSM396448	GPL8450	53	control	test data
GSE15790	GSM396449	GPL8450	62	T2DM	test data
GSE15790	GSM396450	GPL8450	53	control	training data
GSE15790	GSM396451	GPL8450	73	T2DM	test data
GSE15790	GSM396452	GPL8450	39	control	training data
GSE15790	GSM396453	GPL8450	45	T2DM	training data
GSE15790	GSM396454	GPL8450	40	T2DM	training data
GSE15790	GSM396455	GPL8450	34	control	training data
GSE15790	GSM396456	GPL8450	45	T2DM	training data
GSE15790	GSM396457	GPL8450	45	control	training data
GSE15790	GSM396458	GPL8450	52	T2DM	training data
GSE15790	GSM396459	GPL8450	48	control	test data
GSE15790	GSM396460	GPL8450	52	T2DM	test data
GSE15790	GSM396461	GPL8450	69	control	test data
GSE15790	GSM396462	GPL8450	41	T2DM	training data
GSE15790	GSM396463	GPL8450	41	control	training data
GSE15790	GSM396464	GPL8450	45	control	training data
GSE15790	GSM396465	GPL8450	45	T2DM	training data
GSE15790	GSM396466	GPL8450	34	control	training data
GSE15790	GSM396467	GPL8450	40	T2DM	test data
GSE15790	GSM396468	GPL8450	45	T2DM	test data
GSE15790	GSM396469	GPL8450	39	control	training data
GSE15790	GSM396470	GPL8450	73	T2DM	training data
GSE15790	GSM396471	GPL8450	53	control	training data
GSE15790	GSM396472	GPL8450	62	T2DM	training data
GSE15790	GSM396473	GPL8450	53	control	training data
GSE15790	GSM396474	GPL8450	56	T2DM	training data
GSE15790	GSM396475	GPL8450	60	control	training data
GSE15790	GSM396476	GPL8450	48	control	test data
GSE15790	GSM396477	GPL8450	52	T2DM	training data
GSE15790	GSM396478	GPL8450	56	T2DM	test data
GSE18732	GSM465275	GPL9486	34	control	training data
GSE18732	GSM465277	GPL9486	48	control	training data
GSE18732	GSM465278	GPL9486	55	T2DM	test data
GSE18732	GSM465279	GPL9486	39	control	test data
GSE18732	GSM465280	GPL9486	48	T2DM	training data
GSE18732	GSM465281	GPL9486	56	T2DM	training data
GSE18732	GSM465282	GPL9486	56	T2DM	test data
GSE18732	GSM465284	GPL9486	41	control	training data
GSE18732	GSM465286	GPL9486	23	T2DM	training data
GSE18732	GSM465289	GPL9486	24	control	training data
GSE18732	GSM465290	GPL9486	49	T2DM	training data
GSE18732	GSM465291	GPL9486	74	T2DM	test data
GSE18732	GSM465292	GPL9486	52	control	test data
GSE18732	GSM465293	GPL9486	58	T2DM	training data
GSE18732	GSM465294	GPL9486	46	control	training data
GSE18732	GSM465295	GPL9486	65	control	training data
GSE18732	GSM465296	GPL9486	54	T2DM	test data
GSE18732	GSM465297	GPL9486	45	control	training data
GSE18732	GSM465298	GPL9486	34	T2DM	test data
GSE18732	GSM465300	GPL9486	50	T2DM	training data
GSE18732	GSM465301	GPL9486	63	T2DM	training data
GSE18732	GSM465302	GPL9486	48	control	training data
GSE18732	GSM465303	GPL9486	60	control	test data
GSE18732	GSM465304	GPL9486	60	T2DM	training data
GSE18732	GSM465305	GPL9486	55	T2DM	test data
GSE18732	GSM465307	GPL9486	60	T2DM	test data
GSE18732	GSM465309	GPL9486	39	control	training data
GSE18732	GSM465310	GPL9486	36	control	test data
GSE18732	GSM465311	GPL9486	44	T2DM	training data
GSE18732	GSM465312	GPL9486	59	T2DM	test data
GSE18732	GSM465313	GPL9486	62	control	training data
GSE18732	GSM465314	GPL9486	51	T2DM	training data
GSE18732	GSM465316	GPL9486	62	control	test data
GSE18732	GSM465317	GPL9486	50	T2DM	test data
GSE18732	GSM465318	GPL9486	58	T2DM	training data
GSE18732	GSM465319	GPL9486	57	control	test data
GSE18732	GSM465320	GPL9486	37	control	training data
GSE18732	GSM465322	GPL9486	53	T2DM	test data
GSE18732	GSM465323	GPL9486	40	control	test data
GSE18732	GSM465324	GPL9486	58	T2DM	test data
GSE18732	GSM465325	GPL9486	38	T2DM	training data
GSE18732	GSM465326	GPL9486	44	T2DM	training data
GSE18732	GSM465329	GPL9486	52	control	training data
GSE18732	GSM465330	GPL9486	60	T2DM	training data
GSE18732	GSM465331	GPL9486	58	T2DM	test data
GSE18732	GSM465332	GPL9486	27	control	training data
GSE18732	GSM465333	GPL9486	62	T2DM	test data
GSE18732	GSM465334	GPL9486	71	T2DM	training data
GSE18732	GSM465335	GPL9486	41	T2DM	training data
GSE18732	GSM465336	GPL9486	36	T2DM	training data
GSE18732	GSM465337	GPL9486	65	T2DM	training data
GSE18732	GSM465339	GPL9486	42	control	test data
GSE18732	GSM465341	GPL9486	42	T2DM	test data
GSE18732	GSM465342	GPL9486	58	T2DM	training data
GSE18732	GSM465343	GPL9486	59	T2DM	training data
GSE18732	GSM465345	GPL9486	60	T2DM	training data
GSE18732	GSM465346	GPL9486	50	control	training data
GSE18732	GSM465347	GPL9486	59	T2DM	training data
GSE18732	GSM465348	GPL9486	63	T2DM	training data
GSE18732	GSM465349	GPL9486	65	T2DM	training data
GSE18732	GSM465350	GPL9486	61	T2DM	test data
GSE18732	GSM465351	GPL9486	57	control	test data
GSE18732	GSM465352	GPL9486	59	T2DM	training data
GSE18732	GSM465353	GPL9486	43	control	test data
GSE18732	GSM465354	GPL9486	60	control	test data
GSE18732	GSM465355	GPL9486	47	control	test data
GSE18732	GSM465357	GPL9486	45	control	training data
GSE18732	GSM465359	GPL9486	54	control	training data
GSE18732	GSM465361	GPL9486	47	control	training data
GSE18732	GSM465362	GPL9486	54	T2DM	training data
GSE18732	GSM465363	GPL9486	50	control	test data
GSE18732	GSM465364	GPL9486	42	control	test data
GSE18732	GSM465365	GPL9486	56	control	training data
GSE18732	GSM465366	GPL9486	63	control	test data
GSE18732	GSM465368	GPL9486	61	control	training data
GSE18732	GSM465369	GPL9486	68	control	training data
GSE18732	GSM465370	GPL9486	75	T2DM	test data
GSE18732	GSM465371	GPL9486	62	control	training data
GSE18732	GSM465372	GPL9486	53	control	test data
GSE18732	GSM465373	GPL9486	55	control	test data
GSE18732	GSM465374	GPL9486	56	control	training data
GSE18732	GSM465376	GPL9486	59	control	training data
GSE18732	GSM465378	GPL9486	55	T2DM	training data
GSE18732	GSM465379	GPL9486	61	control	training data
GSE18732	GSM465380	GPL9486	56	T2DM	training data
GSE18732	GSM465381	GPL9486	62	control	test data
GSE18732	GSM465384	GPL9486	56	control	training data
GSE18732	GSM465385	GPL9486	71	control	test data
GSE18732	GSM465386	GPL9486	52	control	training data
GSE18732	GSM465388	GPL9486	58	T2DM	training data
GSE18732	GSM465390	GPL9486	61	control	training data
GSE18732	GSM465391	GPL9486	64	control	training data
GSE29221	GSM722668	GPL6947	52	control	training data
GSE29221	GSM722669	GPL6947	49	control	training data
GSE29221	GSM722670	GPL6947	55	control	training data
GSE29221	GSM722671	GPL6947	52	control	training data
GSE29221	GSM722672	GPL6947	49	control	training data
GSE29221	GSM722673	GPL6947	55	control	training data
GSE29221	GSM722674	GPL6947	52	control	training data
GSE29221	GSM722675	GPL6947	52	control	training data
GSE29221	GSM722676	GPL6947	49	control	training data
GSE29221	GSM722677	GPL6947	49	control	test data
GSE29221	GSM722678	GPL6947	55	control	training data
GSE29221	GSM722679	GPL6947	55	control	training data
GSE29221	GSM722680	GPL6947	60	T2DM	test data
GSE29221	GSM722681	GPL6947	50	T2DM	test data
GSE29221	GSM722682	GPL6947	59	T2DM	test data
GSE29221	GSM722683	GPL6947	60	T2DM	training data
GSE29221	GSM722684	GPL6947	50	T2DM	training data
GSE29221	GSM722685	GPL6947	59	T2DM	training data
GSE29221	GSM722686	GPL6947	60	T2DM	training data
GSE29221	GSM722687	GPL6947	60	T2DM	training data
GSE29221	GSM722688	GPL6947	50	T2DM	test data
GSE29221	GSM722689	GPL6947	50	T2DM	test data
GSE29221	GSM722690	GPL6947	59	T2DM	training data
GSE29221	GSM722691	GPL6947	59	T2DM	test data
GSE29226	GSM722735	GPL6947	55	control	training data
GSE29226	GSM722736	GPL6947	55	control	training data
GSE29226	GSM722737	GPL6947	65	control	training data
GSE29226	GSM722738	GPL6947	65	control	test data
GSE29226	GSM722739	GPL6947	60	control	test data
GSE29226	GSM722740	GPL6947	60	control	test data
GSE29226	GSM722741	GPL6947	55	control	training data
GSE29226	GSM722742	GPL6947	55	control	training data
GSE29226	GSM722743	GPL6947	65	control	training data
GSE29226	GSM722744	GPL6947	65	control	test data
GSE29226	GSM722745	GPL6947	60	control	test data
GSE29226	GSM722746	GPL6947	60	control	test data
GSE29226	GSM722747	GPL6947	48	T2DM	test data
GSE29226	GSM722748	GPL6947	48	T2DM	training data
GSE29226	GSM722749	GPL6947	63	T2DM	training data
GSE29226	GSM722750	GPL6947	63	T2DM	training data
GSE29226	GSM722751	GPL6947	50	T2DM	test data
GSE29226	GSM722752	GPL6947	50	T2DM	test data
GSE29226	GSM722753	GPL6947	48	T2DM	test data
GSE29226	GSM722754	GPL6947	48	T2DM	test data
GSE29226	GSM722755	GPL6947	63	T2DM	training data
GSE29226	GSM722756	GPL6947	63	T2DM	training data
GSE29226	GSM722757	GPL6947	50	T2DM	test data
GSE29226	GSM722758	GPL6947	50	T2DM	training data
GSE29231	GSM722948	GPL6947	50	control	test data
GSE29231	GSM722949	GPL6947	50	control	training data
GSE29231	GSM722950	GPL6947	45	control	test data
GSE29231	GSM722951	GPL6947	45	control	test data
GSE29231	GSM722952	GPL6947	85	control	training data
GSE29231	GSM722953	GPL6947	85	control	training data
GSE29231	GSM722954	GPL6947	50	control	training data
GSE29231	GSM722955	GPL6947	50	control	test data
GSE29231	GSM722956	GPL6947	45	control	training data
GSE29231	GSM722957	GPL6947	45	control	training data
GSE29231	GSM722958	GPL6947	85	control	training data
GSE29231	GSM722959	GPL6947	85	control	training data
GSE29231	GSM722960	GPL6947	37	T2DM	training data
GSE29231	GSM722961	GPL6947	37	T2DM	training data
GSE29231	GSM722962	GPL6947	63	T2DM	training data
GSE29231	GSM722963	GPL6947	63	T2DM	training data
GSE29231	GSM722964	GPL6947	63	T2DM	test data
GSE29231	GSM722965	GPL6947	63	T2DM	training data
GSE29231	GSM722966	GPL6947	37	T2DM	training data
GSE29231	GSM722967	GPL6947	37	T2DM	training data
GSE29231	GSM722968	GPL6947	63	T2DM	training data
GSE29231	GSM722969	GPL6947	63	T2DM	training data
GSE29231	GSM722970	GPL6947	63	T2DM	test data
GSE29231	GSM722971	GPL6947	63	T2DM	training data
GSE37171	GSM912836	GPL570	48	control	training data
GSE37171	GSM912837	GPL570	61	control	training data
GSE37171	GSM912838	GPL570	26	control	training data
GSE37171	GSM912839	GPL570	43	control	test data
GSE37171	GSM912840	GPL570	43	control	test data
GSE37171	GSM912841	GPL570	26	control	test data
GSE37171	GSM912842	GPL570	31	control	training data
GSE37171	GSM912843	GPL570	32	control	training data
GSE37171	GSM912844	GPL570	43	control	training data
GSE37171	GSM912845	GPL570	43	control	training data
GSE37171	GSM912846	GPL570	34	control	training data
GSE37171	GSM912847	GPL570	46	control	training data
GSE37171	GSM912848	GPL570	42	control	training data
GSE37171	GSM912849	GPL570	26	control	training data
GSE37171	GSM912850	GPL570	47	control	training data
GSE37171	GSM912851	GPL570	65	control	training data
GSE37171	GSM912852	GPL570	54	control	training data
GSE37171	GSM912853	GPL570	41	control	training data
GSE37171	GSM912854	GPL570	41	control	training data
GSE37171	GSM912855	GPL570	57	control	training data
GSE37171	GSM912856	GPL570	48	control	test data
GSE37171	GSM912857	GPL570	61	control	training data
GSE37171	GSM912858	GPL570	26	control	training data
GSE37171	GSM912859	GPL570	43	control	test data
GSE37171	GSM912860	GPL570	43	control	test data
GSE37171	GSM912861	GPL570	26	control	training data
GSE37171	GSM912862	GPL570	31	control	test data
GSE37171	GSM912863	GPL570	32	control	test data
GSE37171	GSM912864	GPL570	43	control	test data
GSE37171	GSM912865	GPL570	43	control	training data
GSE37171	GSM912866	GPL570	34	control	test data
GSE37171	GSM912867	GPL570	46	control	training data
GSE37171	GSM912868	GPL570	42	control	test data
GSE37171	GSM912869	GPL570	26	control	training data
GSE37171	GSM912870	GPL570	47	control	training data
GSE37171	GSM912871	GPL570	65	control	training data
GSE37171	GSM912872	GPL570	54	control	training data
GSE37171	GSM912873	GPL570	41	control	test data
GSE37171	GSM912874	GPL570	41	control	training data
GSE37171	GSM912875	GPL570	57	control	test data
GSE38642	GSM946700	GPL6244	69	control	test data
GSE38642	GSM946701	GPL6244	56	control	training data
GSE38642	GSM946702	GPL6244	46	control	training data
GSE38642	GSM946703	GPL6244	62	control	training data
GSE38642	GSM946704	GPL6244	69	control	training data
GSE38642	GSM946705	GPL6244	67	control	training data
GSE38642	GSM946706	GPL6244	62	control	training data
GSE38642	GSM946707	GPL6244	51	control	test data
GSE38642	GSM946708	GPL6244	54	control	training data
GSE38642	GSM946709	GPL6244	60	control	test data
GSE38642	GSM946710	GPL6244	51	T2DM	training data
GSE38642	GSM946711	GPL6244	44	T2DM	test data
GSE38642	GSM946712	GPL6244	64	control	test data
GSE38642	GSM946713	GPL6244	73	control	test data
GSE38642	GSM946714	GPL6244	54	control	training data
GSE38642	GSM946715	GPL6244	31	control	test data
GSE38642	GSM946716	GPL6244	61	control	training data
GSE38642	GSM946717	GPL6244	57	control	training data
GSE38642	GSM946718	GPL6244	55	control	training data
GSE38642	GSM946719	GPL6244	63	control	test data
GSE38642	GSM946720	GPL6244	71	control	training data
GSE38642	GSM946721	GPL6244	26	control	training data
GSE38642	GSM946722	GPL6244	54	control	training data
GSE38642	GSM946723	GPL6244	43	control	test data
GSE38642	GSM946724	GPL6244	43	control	test data
GSE38642	GSM946725	GPL6244	59	control	training data
GSE38642	GSM946726	GPL6244	61	control	training data
GSE38642	GSM946727	GPL6244	57	control	training data
GSE38642	GSM946728	GPL6244	59	control	training data
GSE38642	GSM946729	GPL6244	61	control	training data
GSE38642	GSM946730	GPL6244	49	control	training data
GSE38642	GSM946731	GPL6244	54	control	training data
GSE38642	GSM946732	GPL6244	64	control	test data
GSE38642	GSM946733	GPL6244	69	control	training data
GSE38642	GSM946734	GPL6244	52	control	test data
GSE38642	GSM946735	GPL6244	54	control	training data
GSE38642	GSM946736	GPL6244	51	control	test data
GSE38642	GSM946737	GPL6244	32	control	training data
GSE38642	GSM946738	GPL6244	41	T2DM	training data
GSE38642	GSM946739	GPL6244	74	T2DM	training data
GSE38642	GSM946740	GPL6244	46	control	training data
GSE38642	GSM946741	GPL6244	68	control	training data
GSE38642	GSM946742	GPL6244	54	control	test data
GSE38642	GSM946743	GPL6244	59	control	training data
GSE38642	GSM946744	GPL6244	56	control	test data
GSE38642	GSM946745	GPL6244	62	T2DM	test data
GSE38642	GSM946746	GPL6244	75	T2DM	test data
GSE38642	GSM946747	GPL6244	57	T2DM	training data
GSE38642	GSM946748	GPL6244	53	control	test data
GSE38642	GSM946749	GPL6244	57	control	training data
GSE38642	GSM946750	GPL6244	61	control	training data
GSE38642	GSM946751	GPL6244	60	control	training data
GSE38642	GSM946752	GPL6244	64	control	test data
GSE38642	GSM946753	GPL6244	67	control	test data
GSE38642	GSM946754	GPL6244	64	control	training data
GSE38642	GSM946755	GPL6244	56	control	test data
GSE38642	GSM946756	GPL6244	40	control	training data
GSE38642	GSM946757	GPL6244	62	control	test data
GSE38642	GSM946758	GPL6244	57	control	training data
GSE38642	GSM946759	GPL6244	62	control	training data
GSE38642	GSM946760	GPL6244	43	T2DM	training data
GSE38642	GSM946761	GPL6244	66	T2DM	training data
GSE38642	GSM946762	GPL6244	58	control	training data
GSE76894	GSM2040049	GPL570	76	T2DM	training data
GSE76894	GSM2040050	GPL570	74	T2DM	training data
GSE76894	GSM2040051	GPL570	59	control	test data
GSE76894	GSM2040052	GPL570	81	control	training data
GSE76894	GSM2040053	GPL570	69	T2DM	test data
GSE76894	GSM2040054	GPL570	84	control	training data
GSE76894	GSM2040055	GPL570	78	T2DM	training data
GSE76894	GSM2040056	GPL570	72	T2DM	test data
GSE76894	GSM2040057	GPL570	38	control	training data
GSE76894	GSM2040058	GPL570	47	control	training data
GSE76894	GSM2040059	GPL570	77	control	training data
GSE76894	GSM2040060	GPL570	70	control	training data
GSE76894	GSM2040061	GPL570	76	control	test data
GSE76894	GSM2040062	GPL570	73	T2DM	training data
GSE76894	GSM2040063	GPL570	39	control	test data
GSE76894	GSM2040064	GPL570	53	control	training data
GSE76894	GSM2040065	GPL570	22	control	test data
GSE76894	GSM2040066	GPL570	79	T2DM	test data
GSE76894	GSM2040067	GPL570	78	control	test data
GSE76894	GSM2040068	GPL570	75	control	training data
GSE76894	GSM2040069	GPL570	68	control	training data
GSE76894	GSM2040070	GPL570	79	control	training data
GSE76894	GSM2040071	GPL570	68	control	test data
GSE76894	GSM2040072	GPL570	56	control	training data
GSE76894	GSM2040073	GPL570	53	control	training data
GSE76894	GSM2040074	GPL570	62	T2DM	training data
GSE76894	GSM2040075	GPL570	67	control	training data
GSE76894	GSM2040076	GPL570	65	control	training data
GSE76894	GSM2040077	GPL570	56	control	training data
GSE76894	GSM2040078	GPL570	81	control	test data
GSE76894	GSM2040079	GPL570	53	T2DM	training data
GSE76894	GSM2040080	GPL570	49	control	test data
GSE76894	GSM2040081	GPL570	69	control	training data
GSE76894	GSM2040082	GPL570	61	T2DM	training data
GSE76894	GSM2040083	GPL570	72	control	test data
GSE76894	GSM2040084	GPL570	52	control	training data
GSE76894	GSM2040085	GPL570	71	control	test data
GSE76894	GSM2040086	GPL570	53	control	training data
GSE76894	GSM2040087	GPL570	72	T2DM	training data
GSE76894	GSM2040088	GPL570	84	T2DM	training data
GSE76894	GSM2040089	GPL570	27	control	test data
GSE76894	GSM2040090	GPL570	61	control	training data
GSE76894	GSM2040091	GPL570	83	control	training data
GSE76894	GSM2040092	GPL570	80	control	training data
GSE76894	GSM2040093	GPL570	62	control	test data
GSE76894	GSM2040094	GPL570	60	control	training data
GSE76894	GSM2040095	GPL570	54	control	training data
GSE76894	GSM2040096	GPL570	46	control	training data
GSE76894	GSM2040097	GPL570	54	control	training data
GSE76894	GSM2040098	GPL570	62	control	training data
GSE76894	GSM2040099	GPL570	45	control	test data
GSE76894	GSM2040100	GPL570	46	control	training data
GSE76894	GSM2040101	GPL570	45	control	training data
GSE76894	GSM2040102	GPL570	57	control	test data
GSE76894	GSM2040103	GPL570	35	control	training data
GSE76894	GSM2040104	GPL570	24	control	test data
GSE76894	GSM2040105	GPL570	34	control	training data
GSE76894	GSM2040106	GPL570	49	control	test data
GSE76894	GSM2040107	GPL570	41	control	training data
GSE76894	GSM2040108	GPL570	48	control	training data
GSE76894	GSM2040109	GPL570	63	control	training data
GSE76894	GSM2040110	GPL570	68	control	test data
GSE76894	GSM2040111	GPL570	47	control	training data
GSE76894	GSM2040112	GPL570	27	control	training data
GSE76894	GSM2040113	GPL570	47	control	training data
GSE76894	GSM2040114	GPL570	53	control	training data
GSE76894	GSM2040115	GPL570	68	T2DM	training data
GSE76894	GSM2040116	GPL570	79	T2DM	test data
GSE76894	GSM2040117	GPL570	81	control	test data
GSE76894	GSM2040118	GPL570	75	control	training data
GSE76894	GSM2040119	GPL570	61	control	training data
GSE76894	GSM2040120	GPL570	67	control	training data
GSE76894	GSM2040121	GPL570	72	control	training data
GSE76894	GSM2040122	GPL570	63	control	training data
GSE76894	GSM2040123	GPL570	69	control	test data
GSE76894	GSM2040124	GPL570	76	control	test data
GSE76894	GSM2040125	GPL570	85	control	training data
GSE76894	GSM2040126	GPL570	82	T2DM	training data
GSE76894	GSM2040127	GPL570	72	T2DM	training data
GSE76894	GSM2040128	GPL570	28	control	training data
GSE76894	GSM2040129	GPL570	52	control	test data
GSE76894	GSM2040130	GPL570	59	control	training data
GSE76894	GSM2040131	GPL570	76	control	test data
GSE76894	GSM2040132	GPL570	24	control	training data
GSE76894	GSM2040133	GPL570	64	control	test data
GSE76894	GSM2040134	GPL570	74	T2DM	test data
GSE76894	GSM2040135	GPL570	72	T2DM	training data
GSE76894	GSM2040136	GPL570	71	T2DM	test data
GSE76894	GSM2040137	GPL570	58	control	training data
GSE76894	GSM2040138	GPL570	50	control	training data
GSE76894	GSM2040139	GPL570	80	control	training data
GSE76894	GSM2040140	GPL570	82	control	training data
GSE76894	GSM2040141	GPL570	50	control	training data
GSE76894	GSM2040142	GPL570	80	control	training data
GSE76894	GSM2040143	GPL570	58	control	test data
GSE76894	GSM2040144	GPL570	71	control	training data
GSE76894	GSM2040145	GPL570	66	control	training data
GSE76894	GSM2040146	GPL570	74	control	training data
GSE76894	GSM2040147	GPL570	78	control	test data
GSE76894	GSM2040148	GPL570	59	control	training data
GSE76894	GSM2040149	GPL570	51	control	training data
GSE76894	GSM2040150	GPL570	79	control	training data
GSE76894	GSM2040151	GPL570	79	control	training data
GSE182120	GSM5518937	GPL17586	41	control	training data
GSE182120	GSM5518938	GPL17586	69	T2DM	test data
GSE182120	GSM5518939	GPL17586	68	control	training data
GSE182120	GSM5518940	GPL17586	57	T2DM	training data
GSE182120	GSM5518941	GPL17586	69	T2DM	training data
GSE182120	GSM5518942	GPL17586	69	control	training data
GSE182120	GSM5518943	GPL17586	67	T2DM	training data
GSE182120	GSM5518944	GPL17586	60	control	test data
GSE182120	GSM5518945	GPL17586	66	T2DM	training data
GSE182120	GSM5518946	GPL17586	44	control	training data
GSE182120	GSM5518947	GPL17586	50	control	training data
GSE182120	GSM5518948	GPL17586	60	T2DM	training data
GSE182120	GSM5518949	GPL17586	52	control	training data
GSE182120	GSM5518950	GPL17586	52	T2DM	test data
GSE182120	GSM5518951	GPL17586	48	control	training data
GSE182120	GSM5518952	GPL17586	65	control	test data
GSE182120	GSM5518953	GPL17586	66	T2DM	test data
GSE182120	GSM5518954	GPL17586	62	T2DM	training data
GSE182120	GSM5518955	GPL17586	57	T2DM	training data
GSE182120	GSM5518956	GPL17586	50	control	training data
GSE182120	GSM5518957	GPL17586	68	T2DM	training data
GSE182120	GSM5518958	GPL17586	63	T2DM	training data
GSE182120	GSM5518959	GPL17586	68	control	training data
GSE182120	GSM5518960	GPL17586	63	T2DM	training data
GSE182120	GSM5518961	GPL17586	67	control	training data
GSE182120	GSM5518962	GPL17586	68	T2DM	training data
GSE182120	GSM5518963	GPL17586	65	control	training data
GSE182120	GSM5518964	GPL17586	69	T2DM	test data
GSE182120	GSM5518965	GPL17586	69	control	training data
GSE182120	GSM5518966	GPL17586	66	control	training data
GSE182120	GSM5518967	GPL17586	41	control	training data
GSE182120	GSM5518968	GPL17586	69	T2DM	training data
GSE182120	GSM5518969	GPL17586	69	control	training data
GSE182120	GSM5518970	GPL17586	41	control	training data
GSE182120	GSM5518971	GPL17586	58	control	training data
GSE182120	GSM5518972	GPL17586	65	control	test data
GSE182120	GSM5518973	GPL17586	62	T2DM	training data
GSE182120	GSM5518974	GPL17586	53	T2DM	training data
GSE182120	GSM5518975	GPL17586	62	T2DM	training data
GSE182120	GSM5518976	GPL17586	63	T2DM	training data
GSE182120	GSM5518977	GPL17586	68	T2DM	training data
GSE182120	GSM5518978	GPL17586	63	control	training data
GSE182120	GSM5518979	GPL17586	69	control	test data
GSE182120	GSM5518980	GPL17586	58	T2DM	training data
GSE182120	GSM5518981	GPL17586	42	control	training data
GSE182120	GSM5518982	GPL17586	46	T2DM	training data
GSE182120	GSM5518983	GPL17586	67	T2DM	test data
GSE182120	GSM5518984	GPL17586	43	control	training data
GSE182120	GSM5518985	GPL17586	41	T2DM	training data
