# Supplementary material for: The oxidative aging model integrated various risk factors in type 2 diabetes mellitus at system level
Source: Front Endocrinol (Lausanne). 2023 May 24;14:1196293. doi: 10.3389/fendo.2023.1196293 (PMC10244788; doi:10.3389/fendo.2023.1196293)
Supplement: Supplementary Table 1 — The detailed datasets used in this work. [file DataSheet_1.zip › Supplemental files/Table S2.txt]

PRPF8
CAPNS1
RPL35
EIF4G2
EIF3D
PARK7
SRP14
GDI2
RPL11
ARF3
RPL24
HNRNPC
SEPT2
RPS27A
FAU
TARDBP
CFL1
RPL18
EIF3F
RPS5
RPL27
NARS
STARD7
RPL19
SLC25A3
RPL6
CTDNEP1
RPL10A
CBX3
PSMB2
KHDRBS1
RTCB
ERH
ABCF1
DAD1
YY1
JTB
ZNF146
SART1
ILF2
SPAG7
TAF10
C1D
NONO
RHOA
RNPS1
RPS24
RPL30
NPM1
HSP90AB1
IK
SNX3
CANX
SART3
CNPPD1
SMNDC1
HNRNPM
HNRNPD
RPL14
GUK1
KXD1
OAZ1
ATP6V0B
KARS
RPS6
USP22
C11orf58
TCEB2
COX4I1
TMED2
FNTA
RPS25
RPL37
HINT1
EEF2
ATP6V0E1
ANAPC5
RFC2
HSPA6
PAX8
GUCA1A
THRA
PTPN21
CCL5
CYP2E1
ESRRA
GAS6
MMP14
TRADD
PLD1
BAD
E2F1
MAP4
CD24
DDX49
FKBP15
HRG
LMF2
ELF4
RHOD
IGHMBP2
GAS2L1
ENOX2
LRRC14
N4BP1
BLZF1
SLC25A44
CHST3
SAFB2
PEX6
CCL18
JAG2
FAM89B
EZH1
SYMPK
GDPD5
PPP3CC
NPR1
PVR
CSTF1
MYO1C
AGPAT1
AGPAT2
ZFR
MYO7A
ISG20
RRP7A
SFN
ETFDH
GM2A
TBXA2R
STOML1
PEX14
NEFH
DMWD
TBC1D22A
PAK4
KRIT1
RECQL5
RBMS2
ARAP1
CD52
TELO2
PACS2
RTN2
CASP2
RAB11B
LRP6
CACNB3
LARS2
CAMK2B
KCTD2
SMG5
MCF2L
TJP3
CD40
R3HCC1
LDB1
B3GAT3
HNRNPL
TRAFD1
FXR2
GOLGA2
MAPK7
SGSH
SEMA3F
GTF3C1
RING1
ITSN1
LRMP
IKBKG
STK19
IFFO1
CUL7
SGSM2
GCAT
CELSR2
SFI1
C2CD3
ASMTL
RNF19B
CTNS
FAM168A
MAFF
MIPEP
ANGEL1
HAUS5
MVK
MTM1
TSTA3
ATP6V0C
SFTPB
CAPZB
CRP
PRELP
PPP1R15A
PPARD
BMP2K
ITIH4
BNIP1
KIAA0586
ZNF133
TAZ
PPM1F
MRC2
CCHCR1
PIAS2
SF3A2
HSD17B6
BBS9
ARHGAP19
ZNF142
CABIN1
RAD51D
FAM63B
SIPA1L3
ZNF337
COL11A1
ZFYVE26
PREP
PARVB
EPOR
DMPK
HBEGF
FAM3A
CLCN7
ARHGAP25
BTN3A3
PRKD2
RGS14
HIP1R
MADD
ADRBK1
STAB1
PLXND1
SFTPC
DNPEP
E2F4
GLTSCR1L
SOX13
WAS
AQP3
WNK1
IL1B
NPAS2
CYLD
PCNXL2
SIN3B
PRDX2
HPX
DNPH1
SBF1
PNPLA2
ZNF710
CSPG5
MAST4
BCAM
APBB2
SH2B1
GAK
DDX28
SPHK2
FOXA2
RASSF7
STK10
PHF1
DDX23
LPCAT4
ATN1
TBX2
GNA11
MZF1
DOPEY1
NCAPH2
FMO3
GJA4
WDTC1
TLE2
FKBP8
TEAD4
C9orf16
ZNF500
MBD3
SEPT9
SCYL3
KDM6B
ZNF821
PI3
BRAP
OSGIN2
PPP1R16B
SASH1
STK11
CELSR1
UNC5B
PGAP2
GSK3A
PPP2R5B
CX3CL1
ACACB
ARRB1
MED16
GPR137
TMEM161A
VPS33B
ADCK2
GMEB2
WRAP53
OGFOD2
G6PC3
SIGLEC1
TBC1D13
SYDE1
HEY1
MIER2
ABHD6
EHD2
GGA1
GINS3
KCTD13
PRR14
HCFC1R1
FAM65A
ATP5SL
LMF1
SPSB3
UBAP1
CANT1
SEMA4C
GNL3L
PRR5
C7orf26
C9orf156
LZTS1
DFNB31
LPHN1
ZNF236
TJAP1
FBXO42
FAXDC2
CCDC101
TNIP2
CXXC1
RASSF4
SIRT3
PRDM4
PEX16
TFEB
C20orf27
OXLD1
ZNF444
PAOX
RAB26
PIGV
FAM174B
MED27
SSH3
C19orf60
RBM12B
WIZ
TMEM222
HEMK1
C11orf24
STRADA
COL5A3
CEP76
AMBRA1
TRMT61A
SIGIRR
MVB12B
OGFOD3
B4GALT7
C19orf66
SNX11
INTS5
RANBP10
DENND2A
HPS4
PKNOX1
THADA
ZMIZ2
MARK4
MICALL1
DOCK6
PGAP3
C10orf76
ELMO2
R3HDM4
SIDT2
SLC38A7
TRAPPC9
WDR48
LDLRAP1
ZNF764
DVL2
RBKS
SLC24A3
SENP5
CALHM2
TRIM62
EXOSC4
CC2D1A
NOL3
RAB15
SCLY
MIIP
ING4
DTX3
PPME1
KLHL22
UBE2D4
ZNF512B
ZNF419
ARHGEF40
MYO15B
C9orf116
HIF1AN
RIN3
FERMT1
CASKIN2
IFT74
RCN3
CACFD1
CACNG4
SHQ1
PKNOX2
ABHD2
SUGP2
CALML4
SYNRG
IL17RC
CORO1B
IRGQ
MOSPD2
TMEM231
YIPF2
HEATR6
AP1M2
TMEM80
ENGASE
GPR124
RHOT2
MAN1B1
RABEP2
SLC35E1
ZNF335
NPEPL1
PCIF1
MEX3D
EPS8L1
DCAF15
HNRNPU
EIF3A
MSN
ACTN4
APP
PRKAR1A
DSP
RAD21
WDR1
NCL
AP2B1
AP2M1
CLTC
MLEC
LASP1
SF3B2
TMEM59
CSRP1
CAP1
PTGES3
WARS
NDRG1
UBB
PFN1
PTPRF
YWHAZ
SOD1
HDLBP
MARCKSL1
GABARAP
NUCB1
GLUL
LDHA
SSR2
P4HB
SLC25A5
PHB
S100A11
CTSA
TOMM20
CD63
DNAJB1
SPARC
UBE2D3
XBP1
SPTBN1
LAPTM4A
CD81
UBE2L3
PTTG1IP
GRN
HMGB1
GLO1
SRSF11
SF3B3
HSPA9
YWHAQ
DDX24
PPP2R1A
GSN
HK1
KDELR2
NPC2
DYNLL1
LITAF
PRKCSH
GOT2
ACADVL
SKP1
MAPRE1
OS9
RPL7
ACTR1A
CAPRIN1
PPP1CC
ACTR2
PTP4A1
NACA
PGK1
SUMO3
RPS27
TPP1
GNB1
NUMA1
FTH1
RAN
CAPN1
CALU
NFE2L1
ARL6IP5
DPYSL2
RPLP1
CTNNA1
CTSD
FAM120A
MAT2A
LAMC1
PTMA
ATF4
GNAS
RPS15A
ANXA5
STMN1
LRP1
PSMB7
PEA15
ECH1
ODC1
IQGAP1
XRCC6
ACO2
DAZAP2
SPARCL1
MCL1
ACTB
SARS
TMBIM6
LMAN2
HSPD1
ZYX
RPL12
CIRBP
CCT7
PAFAH1B1
PSME1
ATP5O
RPS15
PSMD8
LAMP2
TPI1
RPL29
GSTP1
HYOU1
SNRPD2
PLOD1
ZNF207
PSMD2
SCD
RAP1B
RPS21
BCAP31
CTSB
EPRS
PRDX6
PPP1CA
AHCYL1
IST1
GNB2
H2AFZ
NCOR1
FLNA
CNOT1
DHCR24
RAB11A
PSAP
RNF114
STRAP
S100A10
CCT8
PSMB1
CCT4
EPAS1
DNAJA1
PSMD4
UQCRC2
CKB
RHOC
PGAM1
STAT1
SSR1
TRA2B
FKBP4
HDGF
PALLD
MGEA5
M6PR
SEP15
AHCY
HLA-E
RPLP2
TACC1
PPM1G
KTN1
TAGLN2
SRPR
PHC2
BTG1
KDELR1
LGALS3BP
SLC3A2
COX6A1
RPS23
RAB14
TMED10
VCL
DCTN2
RPS4X
DEK
CALR
RPL8
RERE
HSBP1
HMGN1
SEC31A
GLUD1
MLF2
ARPC1A
CCND2
IMMT
SSRP1
SDCBP
FUS
CLTA
SEPHS2
RPL31
UBA1
ABLIM1
ALDOA
PPIB
SERP1
TSPAN3
ACTA2
PPT1
TAX1BP1
MDH1
PDHA1
ANXA6
CD59
SERPING1
PSME3
HIF1A
TRIM28
SNX17
IPO7
ACTR3
CKAP4
AARS
SSR4
CD9
HADHB
TXNIP
RPN1
ANXA1
PAICS
JUP
EIF1AX
YWHAH
DSTN
TAF7
EIF5B
CD99
LDHB
HNRNPH1
BLCAP
RPLP0
ADD3
HADH
PFKP
ANP32A
RAD23A
GNAI2
DUSP1
TGM2
PLD3
PSMF1
HNRNPA0
GOLGB1
MYL9
CTTN
STOM
RCN1
CYC1
PSMC2
MMP2
SF3B1
SMARCC1
NHP2L1
TM9SF2
SYNGR2
PIP4K2B
BCLAF1
SON
PXN
KPNA2
ATP6V1B2
TUBA1B
RBBP7
SDHA
RPS29
DAP
ARF4
COPB2
USP9X
PFKL
LGALS1
GPX4
THBS1
CSE1L
TUFM
PSMA7
POLD2
CPE
PGD
COX8A
PGRMC1
EIF5A
ITGB5
MGAT1
ACLY
SRSF7
CDH1
PJA2
COX7C
ECHS1
PLP2
HLA-DPB1
SSB
RAB5C
GPNMB
EIF2S1
HAX1
NFE2L2
TIMP3
MBNL1
MFN2
NMT1
YBX3
IGFBP7
PUM1
ARHGDIA
BHLHE40
NUDC
TERF2IP
TMX2
ARCN1
UBA2
FBXO7
GNAI3
CHD4
HTRA1
LRPAP1
ITPR3
PITPNA
IDH1
SEPW1
SLC7A5
AMD1
PSMD1
CREG1
CSTB
PCNA
RRBP1
TNFAIP1
HDAC1
DDX3X
LGMN
PPP1R7
PLS3
ERP29
CTBP2
SNRNP70
RAD23B
SRRM1
NDUFB8
ARIH2
ENO1
PSMD13
ILK
BTG2
CAPZA2
SPCS2
DDX1
ATP1B1
RAF1
SREBF2
SLC2A1
PKM
PSMC4
CDIPT
BAG6
COX7A2L
RPS16
SYPL1
BGN
TARS
COPE
TXNRD1
PSMC3
NUDCD3
RALY
AKR1B1
SRP9
PSMA5
FDPS
RAB5B
HNRNPAB
ADRM1
OGDH
TRAK1
APEH
MKRN1
SDC1
ARHGDIB
CYR61
SEC11A
TOP2A
WSB1
PRNP
ANXA4
EIF4A3
NDUFA5
ANP32B
SEPT11
NREP
SH3BGRL
ENO2
STK25
IFITM2
PSMA2
MYL12A
SMARCC2
ATP5B
EMP1
CCT6A
ETS2
RARS
STAT6
ARHGEF12
VAMP3
GTF3A
SCP2
ENC1
SNRPC
UBE2D2
ADIPOR2
GRHPR
GPX3
SLC9A3R1
FLOT2
YME1L1
BAZ2A
SF3A1
COPB1
CST3
TMEM109
IVNS1ABP
OAZ2
ANXA7
ZFP36L2
CUL3
PLEC
PPP2CB
HNRNPF
UBAP2L
TPD52L2
CRTAP
CACYBP
NBR1
DHX15
UCHL1
PSMD3
ITGA5
CSNK2B
TRAP1
IGF2R
RBM5
SGTA
PHGDH
TRAM1
PSMB3
MGST3
COPS6
PPP1CB
PLEKHB2
LRP10
HSD17B4
NAP1L4
GSS
SOX4
BAP1
WDR77
CUL4A
ALDH2
VIM
SEPP1
CLDN4
RPL37A
DPYSL3
CAT
PTDSS1
TTC1
EIF4E
COL6A3
GBF1
COX6B1
ATP6AP2
CNN3
TIA1
RHEB
NPEPPS
BUB3
RUVBL2
MAPKAPK2
SCRN1
TALDO1
JUN
NQO1
SHC1
GSTO1
SQSTM1
VBP1
JUNB
ITGA3
RRM1
SUPT5H
PYGB
QSOX1
SUPT4H1
RCN2
CTSC
PPIF
AHSA1
PUM2
PRCP
MYH11
USP7
PPP1R11
GRSF1
NFKBIA
G3BP1
TSN
LAMB1
TGFBI
PFDN1
IGFBP4
IDH3B
ELF3
AAMP
TOMM70A
SRM
NCBP2
CBX1
UBE2N
APOD
ARF5
RPA1
ZFP36
PSMA3
CTNNB1
UBL3
DUSP3
FHL1
ZNHIT1
SAR1A
TRIP12
KDM5B
LAMP1
GYG1
MCM3
VAMP2
RAE1
CLIC4
CLSTN1
SORD
FSCN1
ID2
GOLGA4
UQCRQ
SAMM50
DCTD
ETF1
SNW1
NME1
PODXL
TMX4
SEC23B
DDX39A
SFPQ
IRAK1
TXNL1
SMC1A
ANXA2
NISCH
EIF3H
ZC3H15
PPP4R1
KRT18
COX7A2
INPPL1
OAT
PPP1R12A
CNN2
PWP1
ICMT
ALDH9A1
AP1G2
RUVBL1
CALD1
GPAA1
PRDX3
MBTPS1
NBL1
SND1
DARS
INSIG1
RRAGA
ACP1
IER3
EIF2B1
CYB5B
FXR1
CLPTM1
BST2
IFNGR2
KDM3B
TNC
SCARB2
JAK1
UBE2L6
KRT19
PACSIN2
COPS5
HSPG2
ITGA6
ARL1
ACSL3
SMC4
RPS17
TIMP1
GJA1
MARCKS
USP14
GYS1
AKAP1
PSMA1
SRRT
DLG5
PMPCB
TOX4
API5
TPD52
SIGMAR1
EGR1
PNP
SRSF4
DNMT1
PSMC6
CCND3
PGRMC2
ENTPD6
PSMD7
PEX19
NIPSNAP1
RANBP2
TUBG1
ACIN1
SNX1
MRPL49
EPB41L2
LAPTM5
GALNT1
CDC123
ELAVL1
KIAA0100
TPR
CLCN3
MARCH6
EIF1B
SGK1
NDUFS3
CD14
LUM
TWF1
TP53
SAFB
ECE1
JOSD1
COX6C
MCM5
RPA2
TSG101
TBCD
WSB2
MTHFD2
DAXX
TMEM106C
HEXA
ELAC2
CLINT1
SNRPA
SCAMP3
AZIN1
ADNP
NCAPD2
EFCAB14
RNF13
AIP
RELA
RNASE1
ADAR
FBLN1
DDX42
PCNXL4
DHCR7
AEBP1
SMG7
LBR
VARS
MYOF
OSBP
SLC29A1
POLR2B
TBCB
PRKAG1
ATXN2L
VPS26A
ENG
SH3BP5
TBC1D5
GBAS
UBE3C
SCARB1
TIMM17A
RNF14
SCCPDH
SMARCD2
FAM127A
NET1
USO1
HDAC2
PRKAB1
SUPT7L
NEDD8
HSPB1
EFEMP1
RYBP
LIPA
BNIP3
CAPG
SH3GL1
COL3A1
CDC25B
ATMIN
SRGN
PLAT
LRRFIP1
FAM32A
GDI1
NR3C1
TBL1X
TOMM34
UBXN1
ABCE1
MPZL1
PON2
PPP2R5C
ARIH1
B4GALT1
CEACAM5
CYB5R3
DCAF11
IL13RA1
RRM2
B2M
IMPDH2
DCN
ARAF
PSRC1
UBE2A
AKR1A1
UQCRC1
CTDSPL
DVL3
RPS4Y1
FARP1
GSPT1
COASY
SEC63
SLC25A36
SLC20A1
GNG10
PRDX4
AFF1
CD55
PKP4
MCM6
ETFA
LRRC41
CHMP1A
EIF4G3
CDK2AP1
PLK2
CPD
HEXB
FURIN
CCT2
GNL2
ALCAM
CIB1
ARPC1B
CCNC
GNPAT
PPP1R12B
MYCBP2
RNF41
ACSL1
SETX
NDUFS2
RBM6
PGM1
NASP
ATP6V1A
CLIP1
MYO10
KIAA0141
PPP5C
RSU1
PAPPA
EGFR
KIAA0196
MED13
CREBL2
KIF5B
HNRNPDL
MORF4L2
EXT1
SPEN
ST6GAL1
DYNLT1
ACAA2
SDHC
ST14
PTPN12
NID1
TWF2
TJP1
EXT2
MEST
EPHX1
LTF
LANCL1
EIF1
ALDOC
EFNA1
ASNA1
ACAA1
SDHD
TMEM184B
RPL38
BCKDK
WIPI2
MAN2A2
RB1CC1
SFRP1
UBE4A
KDM5A
FIBP
SMS
ZMYM4
RAI14
ALDH3A2
KPNA1
CTR9
SEL1L
PPFIA1
LDLR
IDH3A
SDC4
OPTN
PLTP
BIRC2
NDUFAB1
COPS3
IER2
TJP2
MX1
CTSL
SLC39A6
ARL2BP
PAF1
BIRC5
TSPO
NUP153
PRMT2
DGCR2
RALB
BRD4
IGBP1
GOLGA3
MCM2
PEPD
ARFIP2
COX7B
SLC4A2
VWF
SNX2
NOC2L
DPF2
ARHGAP1
CPNE3
AP2S1
CHMP2A
PLIN3
ABL1
TRAK2
PRPF4B
RIOK3
WWTR1
ACTR1B
ZMYND11
AIMP2
AKR7A2
CLK3
COPS8
ADSL
LY6E
IFRD1
PYCR1
NEDD9
UBAC1
USF2
NUP62
TUBB3
NUP214
CELF2
FARSA
CREBBP
PKN1
CNOT8
PPP1R2
MMS19
AASDHPPT
VEZF1
PCM1
CHPF
ERCC3
PRKCZ
BLMH
MVP
KIAA0247
KAT2A
KIF22
NUP133
PLOD3
PPP2R5A
NUP93
GAS7
LIMK2
TMED5
DKK3
MTMR3
SRPK1
BLVRB
LAMA4
AMFR
VASP
ARL4C
LSM3
ARFGAP3
PES1
CUL4B
NFYC
C21orf33
FADS2
SLC6A8
KIAA0907
EP300
DES
STT3A
CRK
BRD8
NPTN
CHERP
EIF3M
SLC16A1
PARP4
PLK1
TRIB1
TSPAN7
PSMB4
LSS
CDK4
MTA1
DCAF8
PRPF3
RAB13
DNM2
SIPA1L1
CD2BP2
N4BP2L2
STXBP1
VPS72
DDAH2
CYB5R1
TOMM40
TDP2
LAMC2
NAE1
GBP1
FBXO28
PDGFRB
ACTG2
G6PD
SHFM1
SPTLC1
C14orf2
HSD17B10
SERPINF1
CDKN1A
TACSTD2
MTOR
TACC2
PDAP1
MGP
LYPLA2
STAG1
CTSH
RER1
NDUFA1
LAMTOR5
RSRC2
SMARCA5
FNDC3A
FEZ2
POLR2G
TAP1
SREBF1
MTHFD1
COL1A1
PPP2R2A
BCR
UBE4B
SENP6
GGPS1
ACBD3
ATP5J
CSK
UNG
BCKDHA
UBE2B
PAM
PMF1
TK1
NR4A1
TRIM2
COX5B
HSF1
FABP5
UBE2K
TOR1A
ITGAV
PSMD12
GTF2F1
SNX19
MAML1
SEC24C
RAP1A
SPOCK1
MXI1
ACADS
CUX1
TRAM2
CBFB
TCEAL4
SEC24D
SERPINA3
NKTR
ADAM9
GNPDA1
KDM5C
TCOF1
KIAA0430
BAG1
RGS2
HTT
BASP1
KLF10
ABCF3
TCERG1
SRF
CARS
COL1A2
TIAL1
PRPF31
IFI27
USP1
ERCC5
HSPBP1
DNAJC7
KEAP1
YIF1A
KDSR
DHX9
IGSF3
ACSL4
KAT6A
MAP2K2
PPP3CA
RXRA
MPC2
DBI
PLSCR1
MYC
PPP3CB
SLC35B1
CYP1B1
IDS
ST5
ERLIN1
AP3S1
NOTCH2
DECR1
ZER1
CTSK
GTF2H1
ERBB3
HDAC5
PRSS23
LPIN2
EIF2B2
DDX46
PFKFB3
PCOLCE
PAPD7
COPS2
CTNNAL1
CPSF6
IDH3G
MPI
HCFC1
TMEM147
TUBGCP2
TRIB2
DEDD
DHRS3
RANBP1
MBD2
AFG3L2
H2AFV
FXYD3
IKBKAP
ATG9A
PPIE
TBCC
EDC4
SLC2A3
DNAJB2
MAPRE2
ACADM
KIAA0101
SNRPB2
SSFA2
SNAP25
TNFAIP2
ATG5
PPP2R5D
DLG1
CRMP1
BCL7B
MLXIP
MLH1
CTCF
PITPNB
SPOCK2
PRSS8
SMAD4
GALE
PRPSAP1
MAPK14
IRF1
FADD
CHMP2B
HMGCR
AIMP1
GMFB
VAMP8
ARHGEF7
VAPB
SYF2
GSTM3
MYLK
MCRS1
HSPA13
CHTOP
TNKS
C14orf1
ARL2
SVIL
SNRPD3
MARK3
DLGAP4
CSNK1G2
CRABP2
DDX19A
HMGN4
FOXM1
RANBP9
NFX1
POLR2L
AK1
TYMS
PDK2
SSBP1
BLOC1S1
GDE1
LEPROTL1
ENSA
IRF6
S100A13
NRIP1
HTATSF1
ADAM10
GUSB
TLK1
NDST1
EPS8
MED14
CTPS1
SLC30A9
GNAQ
MECP2
PLOD2
IRF3
ATXN2
EAPP
LYN
SERPINE1
APPBP2
TOPBP1
POLR2K
RNF103
ICAM1
RANBP3
ARL3
TRRAP
TNFAIP3
MEN1
CSDE1
NRAS
TCF3
RPS19
LPGAT1
APBB1
MARCH7
SERTAD2
PEX11B
PSMB10
ITPR2
WIPF1
ACTL6A
SLC39A7
EFNB2
MAP2K1
PDXK
ATF3
DPM1
LMO7
SDHB
FASTK
RASA1
GTF2A2
NPC1
GTF2E2
USP4
RNMT
AXL
TNFSF10
RBM15B
SNRPD1
UBTF
STK17A
OXSR1
NUDT21
TMEM63A
BMP1
TRIM26
DUSP11
TOB1
CCNB2
UMPS
HIST2H2BE
FMOD
BET1
EFNB1
KIAA0391
CAD
PTPN1
CDC16
IGFBP2
TES
GFPT1
FOXO1
POLR2A
LIG1
IFNGR1
LTBP1
PKIG
TRIP10
EBP
LSM4
PHKB
PRKACB
PIK3R3
SLC20A2
USP8
ITM2A
GBP2
WRB
TFIP11
SLC7A8
PSMD6
R3HDM1
GPC1
NELFB
RFXANK
SYNE2
ROCK2
CASP3
STIM1
FBN1
ACP2
FOSB
CCNG2
HMGCL
SFSWAP
DNTTIP2
SHOC2
ZMYM2
UBE2S
OXCT1
INPP5K
NNT
NDUFA7
STK39
MAPKAPK3
PLCG1
CLDN7
PPP6R2
LPCAT3
INPP1
TRIOBP
SYNPO
SEC24B
CLPP
SLC1A3
PRKACA
DHPS
ITGB2
ABCC1
DBN1
TOM1
WBP1L
INTS3
DRG1
STAMBP
GAA
TARBP1
HEXIM1
SS18
TCEB3
AHR
LPP
TCEB1
SLC25A4
SPINT1
VAMP7
SLC37A4
GPX2
GCC2
SERPINA1
AGT
TXNL4A
FUCA1
NDUFB7
TAF15
OGFR
DNAJB9
RALBP1
PIGC
PCK2
GRK6
ABCD3
AAGAB
RYK
HPRT1
CNPY2
U2AF1
DENND4B
FAH
SP100
DNAJB12
POP4
OAS1
TRAF4
ATP6V1C1
PBX2
CD93
CYTH1
NOL7
PPP2R1B
DDIT4
ANPEP
MAP7
NIT1
CDC23
UNC13B
EPHB4
SIRPA
SDC3
SRSF3
NUP88
CTSS
LSM5
NBN
WFS1
EPM2AIP1
CD97
MSH6
ADM
ARHGEF11
FAM20B
S100A8
MOB4
ANK2
GCLC
PLAGL2
NBAS
PIN1
SUCLA2
BIN1
YES1
HK2
SOX9
ZMPSTE24
NDUFV2
ETFB
NAGA
FPGS
BTBD3
GYPC
IL1R1
FHL2
CRYZ
STK38
ADAM12
C1QB
UBE2C
ARFGEF1
HCLS1
PTPN9
MUT
KIF13B
RFX5
CAPN6
GSTA4
DYRK2
FAM13A
MPP1
RHOBTB3
CREBZF
SIAH1
HLTF
BAG5
ARNT2
TRAF3IP2
RGS1
PYGL
STARD3
C7
ILVBL
POLD4
LOXL2
STMN2
AMOTL2
MEF2D
LTBR
INPP5A
LYPLA1
TXNDC9
STAT5A
IMPA1
ECD
SGSM3
SSX2IP
RABGAP1L
SLPI
RNASEH2A
NOP16
C5orf15
NAA10
ZBTB5
MVD
CYBA
PTPRN2
UROS
FH
PIAS3
MTSS1
PTPRK
NDUFS1
HMBS
ZBED1
CHSY1
NINJ1
TIMELESS
TTC37
TP53BP1
BAHD1
C2
BCAS2
TCTA
PRDM2
PAPSS2
MDC1
FOXK2
CAV1
CHST15
PDHX
KLHL21
SV2A
SEMA3B
MYO1E
COG2
SMAD2
CUL2
BAZ2B
CTNNBIP1
BMS1
THBS2
TGFB1
KIF2A
FBLN5
HTRA2
SDF2
FUBP1
TIMM44
MAD2L1BP
MTIF2
RAPGEF2
CDYL
MGAT2
PRPF19
CSF1R
DNM1L
VPS41
GPRC5A
UBE2M
PTK2B
EEF1D
SSSCA1
FECH
PAN2
PCSK7
CCDC86
TP53BP2
TRAPPC12
SLC11A2
IMPA2
SPTLC2
KIF5C
PDGFRA
RB1
SEC61B
PICALM
TBP
RABAC1
WTAP
HAT1
DAPK1
BCL6
AP3B1
KIAA0040
SPAG5
GABBR1
TRIM14
PVRL2
RABEPK
MAP1A
MRPL40
IFIT1
SETDB1
AKAP11
GLS
RNF8
KATNB1
SLC33A1
CFDP1
TIMP2
RGP1
RRP8
C16orf62
ARFRP1
RHOG
TFAM
GATM
GALT
ALDH1A3
SRPK2
SMARCD1
FBN2
RASSF2
S100A4
DOCK1
B3GNT1
ABCB6
NUP98
ABCC4
C1orf123
CDK9
MTRR
PMM2
KRR1
KDM4A
FAM53B
MTFR1
RFC5
MTMR2
CDK1
MYO6
ST3GAL5
MAPK9
APRT
TLE1
RABEP1
RFK
TSPAN31
PAFAH1B3
CLK2
DVL1
ATXN1
IL4R
UPP1
THOP1
LGALS9
NOTCH3
CNOT3
FCGBP
UVRAG
PDLIM5
PEX5
NPRL2
ZNF24
SCAF8
CDK2AP2
PPIP5K2
TLN1
FBXO11
CDH3
C11orf49
DRAP1
HDDC2
DCTN6
FAM50A
ARHGEF9
MAP2K4
DRG2
NSMAF
DTYMK
UNC119
TUSC2
IRF2
LMNB1
DFFA
PHF21A
EDEM1
GBE1
HS2ST1
RNF44
LAD1
KIAA0355
HLA-DQA1
CNOT4
VPS11
LMAN1
ATP1A2
JARID2
AP1S2
DMTF1
DCK
DYNLT3
BAMBI
F13A1
SLC35A1
GNL1
HPS1
STXBP3
ARF6
TGIF1
GTPBP6
NCK2
SNRPE
PSD4
ZNF148
SH2B3
ADNP2
CAV2
COL5A1
IDE
PTPRM
STX5
INPP5D
KIFAP3
DHX8
PHYH
ITGB1BP1
PPP2R5E
SLC25A12
CEBPZ
TIMM17B
UGDH
RBBP8
MTF2
ETV5
AP1G1
ORC4
MBD1
PSD3
CAPN7
EZH2
MAD2L1
ATG13
MMP15
POLG
DUSP14
CRELD1
PDLIM7
NDUFB3
SOCS2
TPP2
CDC40
PCF11
RPS6KA1
APOE
GOLGA1
DGKA
TBC1D4
ARRB2
KIF3C
FKBP2
CTBP1
HES1
PSMA4
GALNT3
TF
PRPS2
KCNAB2
RNF6
ARMCX2
PSMG1
MFAP1
PPL
SATB1
DDB2
AP3M2
LMNA
LZTR1
NELL2
MMD
PDCD6
CD53
MFAP2
CCNA2
KMT2B
FAM8A1
TP53I11
RBP1
IGFBP5
ASF1A
SUCO
HEBP2
ARHGAP32
TMPO
MME
RPP30
TMEM11
STC2
CDH2
OCRL
PSMD5
TERF1
CBY1
SCNN1A
ATOX1
SAT1
PRAF2
STX7
SPR
VPS16
PSEN1
CHD2
EIF3B
MRPL19
MPV17
PMM1
CDK10
PLEK
SLCO2B1
IQGAP2
TPBG
COL15A1
NDUFC1
OTUD4
FAM178A
SEMA4G
SEC61G
RTN1
ARMC8
SIVA1
CEP57
MED1
RCAN2
EPHA2
GCDH
CPQ
BPGM
ABCA1
MED12
TNFRSF1B
SORL1
MET
TRAPPC3
SPG11
MAP3K3
PMVK
SNTA1
MTX2
LYST
UPF2
ZNF318
CCS
MPST
APC
SEMA4D
PPP6C
STX4
CUL5
LSM1
S100A9
CIAO1
PRPSAP2
CAMLG
KLF9
STAM
ALG8
IPO13
LPL
FAM189B
COX11
MAP4K5
PTPN18
ZHX2
PCBD1
GGH
FCGR2A
FEZ1
AFAP1
FANCG
MNAT1
AGL
TRIM38
OFD1
LOXL1
ADIRF
TAF6
RABGGTA
NFIL3
CSNK2A2
BCAT2
GTF2H4
SLC7A6
UNC50
EMC2
ZNF185
ARL4D
TFDP2
DYNC1LI2
CSF3R
FSTL3
CD2AP
RTCA
IFIT5
WBP4
FAM193A
ZBTB17
ZEB2
ZNF516
SRP54
NDUFS6
INPP5F
ALDH5A1
TERF2
BYSL
NDUFB6
SULT1A1
POLB
ELK1
FAIM2
FCHSD2
NDUFB5
PNO1
PLXNA3
SKP2
IGF1R
COG5
GPRC5B
CPT1A
DSCR3
MID1
FGFR2
MBNL2
COBLL1
ERF
MON1B
CD163
FDX1
TATDN2
PLA2G2A
PROCR
ZFYVE16
MAP3K11
COIL
XRCC1
FIG4
CTSF
SLC25A20
TRIM13
PCNT
TMOD1
COX5A
POLR2D
HMOX1
CXCL12
TBCA
MAN2C1
DGAT1
TPMT
TG
HELZ
NUCB2
GNS
TARBP2
FAN1
TMED1
PRKAR2B
IVD
VEGFB
BCL2
MPG
PKD2
FMR1
TUBGCP3
E2F3
DHX16
DFNA5
FRZB
DIO2
TRMT1
TTLL4
RREB1
FZD7
PDE4B
PHKG2
ITPR1
HIBCH
KIAA0020
LLGL2
TBCE
DPP4
PNPLA6
ERCC1
UTP18
ALDH4A1
ITPKB
RUFY3
GADD45A
LAMA3
SKIV2L
BAK1
EMP3
ZKSCAN5
TRIP4
DEXI
FOXJ2
PPFIBP1
PPRC1
C5orf22
ZNF217
MPHOSPH6
ADCY7
TDG
HMGB3
HCCS
RBMS1
RARA
JUND
TCF4
BRF1
BUB1B
ARHGEF17
CEACAM6
CTSO
ST3GAL4
SLA
DYNC2LI1
GCA
LMOD1
STS
BLVRA
MTR
SLC25A13
GPKOW
RPS6KB2
MANBA
MPZL2
MRPL33
POLRMT
TPD52L1
SSBP2
SEMA3C
HRSP12
DMXL1
PCGF2
CDC42BPA
BCL7A
VSNL1
MRPS14
NSUN5
PCYOX1
LUC7L3
AKT2
DNAJB4
SLIT3
NQO2
GSTT1
DGUOK
GUCY1B3
SF3A3
IGF2BP3
ELF2
RGS3
TSPAN8
BRD3
PITPNM1
WIPI1
IL32
ELP4
C17orf75
R3HDM2
SNRPF
TGOLN2
LRRC32
MAP3K5
TNK2
MAPRE3
RPS6KA3
KAT2B
TRIM32
AKAP8
KIF1A
IGFBP6
GAB2
CFI
WDR47
VRK1
COX10
PALM
PCCA
ACTN2
ADARB1
NLE1
VCAM1
USP46
SENP3
ACTA1
SMARCA1
MMP11
PIK3CD
DMD
IRF9
RAB11FIP2
RAB21
FBLN2
THBD
SCG5
WFDC2
TUBG2
PLCB4
LYRM1
CRCP
SZT2
TAB1
HEPH
CD82
PARN
IQSEC1
SLC4A4
SLC9A6
ARHGAP29
RAP1GAP
DNASE1L1
HPGD
CXCL9
NDST2
CXADR
PCDH1
TCEA2
NR1H3
CHST2
CYBB
GSTA1
GCLM
ATP5D
NFKBIE
MAPT
MRPL12
HLA-DMB
RAB11FIP3
KDR
ACVR1
MMP9
TAF1C
NT5E
VASH1
INTS9
MARK2
KIF3B
BTN2A1
ARG2
CSTF3
CLCN6
CNN1
ATF6
CLDN3
PPP1R26
MORC2
E2F6
ZBTB40
HSPB11
NEBL
CA12
NMI
USP20
PPM1A
CDC6
PEX3
SLC31A1
HDHD1
CHAF1A
NUBP1
CYP27A1
FABP4
ABCD4
TSNAX
CASP9
ZNF212
FZD6
FUT8
F2R
KDM6A
C21orf2
PTPN3
SYT1
GNB5
SNAPC3
ICA1
NUPL2
PAWR
DNAL4
KRAS
SPRY2
DUSP4
KDELR3
SH3YL1
PURA
WWP2
RFC4
PDCD2
ZWINT
METTL1
RABGAP1
PCBP2
BCAR3
TRIP13
ETHE1
SCG2
LPAR1
RNF144A
MAOB
WASF3
TCN2
QPRT
TCEAL1
PHACTR2
PTEN
CTAGE5
IRF8
ME1
PRKX
ULK2
THOC1
CHST10
SUOX
STK3
MEIS1
RARRES3
TOPORS
FRY
CEP104
ENTPD4
TPST2
TOE1
PBX3
TPM2
CLN5
SLC5A6
P2RX4
MAP3K4
PDE6D
AURKA
CCNH
TSC22D2
ELL
RBMX2
SMARCD3
SNAPC2
NRCAM
TESK1
NFYA
HNMT
CELF1
NID2
GNG11
IL2RG
CD48
ADK
GADD45G
TYROBP
LIG3
SLC34A2
NDUFAF1
RFC3
BCL9
HSD11B2
FOXO3
RRP9
PDE2A
FILIP1L
COL7A1
GPR137B
TPST1
TUBB2A
ENOSF1
PIGQ
RAD51AP1
TFDP1
GSTM4
AKR1C1
MFNG
CDO1
SIK3
TCIRG1
CDKN2C
ENPP4
WASF1
SBNO2
BTD
MGST2
IMPDH1
CKS2
RPS6KB1
CPOX
MYL6B
ALOX5AP
ZNF593
KLHL20
RBM14
MB
ZBTB43
ADRBK2
PPID
GMPR
USPL1
IFNAR1
CD37
BACH1
RUNX3
RALGPS1
PDGFB
PTPN13
IQCE
CEBPG
SLC31A2
APOBEC3G
MNT
RNGTT
PCYT1A
EIF2AK2
ACOT8
PIGR
RAB32
TMEM243
ZC3H14
ANAPC15
GMFG
GLIPR1
GCH1
HDAC4
STAU2
TK2
PPIH
SLC17A7
FAAH
FCER1G
CHKA
ZNF195
GULP1
FLI1
SMC2
ACOX3
RLF
DBF4
RPP14
DCTN3
CDK5
LMO2
CEP164
CDK2
VDR
ELOVL6
FADS3
CHD1
MMP7
CHGB
PSEN2
CPT2
PKMYT1
S100A2
PIM2
SKI
EDNRB
LGALS4
EBAG9
PSMB9
FARS2
PPP1R3C
PMAIP1
SYNGR1
SORBS2
ALDH6A1
ZNF518A
AMT
SURF1
SLC4A5
PIK3C3
LOX
SRSF10
PET112
KBTBD11
CTIF
PROM1
CD151
TECPR2
CYP11A1
NPR2
ATP1B2
CREB1
GTSE1
RGS10
NEO1
GOLIM4
ZNF202
TMC6
MRPS12
AGA
KLF7
CCDC94
RGS19
RGS4
TMEM187
TRIM16
SLC25A24
ABCA3
SEC23A
COL16A1
RASSF1
MED7
S100P
TRAF5
POT1
DHX30
LIMK1
NAGLU
SKAP2
F3
REEP1
GTF3C2
SP2
SLCO2A1
PIK3CA
CLP1
KHSRP
CEP350
GALK1
CLSTN3
VPRBP
BCAS1
FGFR3
LRP3
NAT9
KYNU
MAOA
TRIM24
CAMK1
ACPP
SLC43A1
GRK5
EML2
EFS
KCNN4
RHBDD3
SLC12A2
DIMT1
FLT1
TTF2
APEX2
EIF1AY
KIF21B
TRAF2
LARGE
IFI6
APOC1
GALC
GSTM2
FOSL1
FGF2
MKLN1
LMO3
ARHGAP4
SLC2A5
SOX12
SPATA2
NUPL1
FOLR1
IFI44L
CD83
POLA2
LTBP4
ARSA
KIF11
ALOX5
LZTS3
FZD1
ZNF84
LDOC1
DST
GAS1
PLA2G15
CSTF2
RAD1
SLC16A2
EDNRA
INA
SNCA
TIE1
PTPRZ1
CXCL1
GAP43
GEM
ZNF592
MMP1
PC
RABIF
OSTF1
BRPF1
CLDN5
ENO3
PIK3C2B
TOM1L1
KCNQ1
CD44
PDE4D
ARHGAP11A
BID
C15orf39
STRN3
ADCY9
AGTPBP1
NOV
SAMHD1
EVPL
HIRIP3
DMTN
PPP3R1
CDC7
FARP2
HIVEP1
ELMO1
DPH2
ATXN7
PPIC
PLLP
BRD1
FAM216A
ZNF140
PHF14
TBC1D8
MYO5A
NAP1L1
TOX
BRCA1
CXCL10
REST
EEF1A2
SEC14L2
ST6GALNAC2
RAPGEF1
HPS5
KIAA0513
RAB40B
IKBKE
GSTM1
AHSG
INPP4A
PPP1R3D
DZIP1
LSM7
FKBP5
IRF4
SELL
PCGF3
ACOT13
PPM1D
ABCG1
ATG14
ICK
COX7A1
PIN4
CROT
CLUAP1
PPIP5K1
FGFR4
MMP12
L1CAM
BSN
SLC25A14
SLC7A7
NUAK1
VPS33A
CHL1
DLG4
STC1
UBOX5
MRPL28
DKK1
CDK14
CGRRF1
CCL21
HMGCS2
ASL
CCDC85B
PKIA
PLCG2
IDI1
UCHL3
ACD
GABPB1
VCAN
NR4A2
TFF3
ATP7B
ITGB3
GOSR1
MYH2
RPS6KA4
RPS6KA5
NEK4
ACP5
ADA
SPOP
NEK2
S1PR1
CCNT2
DPYD
HOMER3
NRF1
TFAP2A
SHB
TRA2A
GFER
CCP110
ME3
ALPP
SIKE1
FOXA1
RNF24
ANKRD6
MUC2
SRD5A1
TMEM186
CDH5
KCNK1
RAPGEF5
LTBP2
NPTX1
ATP2B2
IRS1
PARM1
SGCE
HHEX
STX8
PLA2G6
CDC42EP1
AFP
CDC25A
CHGA
NFE2L3
IFT88
ALDOB
INPP5E
KIAA0753
F5
PANX1
CCDC6
SLC29A2
EPHB6
ABCA8
DNAJC6
SCN3B
NCK1
CDH13
WDHD1
STX1A
RIMS3
TGFBR3
TRIM23
KRT15
PDE4A
CNKSR1
BICD1
PDS5B
TAGLN3
IARS
MT1G
PICK1
IFIT3
PTGS2
NAP1L3
DSC2
PARP2
HLF
MAP2K5
C2CD2L
RCBTB2
GNAO1
ARHGEF5
NUDT1
FEN1
TAP2
TTF1
IL11RA
EVI2A
CHAF1B
THBS4
MAL
HOXB7
FAS
MLF1
IFNAR2
VSIG4
PPOX
SMAD7
NR2C1
IFT140
GPRASP1
PRR3
EML1
MYB
ZBED4
DHRS12
RRAD
TRIM21
H1FX
HLA-F
TMEM5
CLPX
CKM
CACNA2D2
ZW10
MAPK10
CADPS
DHX34
HSD17B2
FGD1
TTK
NAV3
ENDOG
CCNF
RAD9A
PSG5
CDK8
BMPR1A
ATG12
FGL2
POLA1
GLDC
MTMR9
MLH3
POP5
EEA1
PRKAR2A
ENPEP
CP
ZBTB11
TCFL5
DCX
ORC2
LEPREL2
SERPINB5
B3GNT3
MAD1L1
APAF1
NME3
IL6ST
CA3
GCHFR
ICT1
PCSK2
TLE4
PEX1
BAIAP3
GMDS
ZNF646
TAOK2
PDPN
MGMT
UGCG
HUS1
PLK4
EEF1A1
ZFYVE9
AOC3
MUC4
PTGER4
SAP30
BTRC
ATG4B
EEF1E1
RPS6KA2
DDX6
TRIM3
IL10RA
SOX11
RAMP1
MLLT3
CPS1
GAS8
C11orf80
SASH3
TLR2
INHBA
SLC10A3
VAMP5
TNFRSF11B
HPN
PTPN2
MAP4K2
ZNF274
PLN
ALDH3B2
PTPRG
PTPRN
TOP3A
FST
ICAM3
CARD8
LYPD3
SNAP91
DYRK1B
SRPX
MTAP
ORC5
PLK3
MNDA
SSPN
GC
BAI2
SHROOM2
C6orf47
RDX
MAFG
CSTA
OAS2
GJB1
RAB3A
EMP2
AMMECR1
DDX10
CLASRP
SH3BGR
CLOCK
SLC22A18
GIT2
GPC4
TRAPPC6A
FGB
ITGB4
NF2
PFN2
GNAZ
MX2
CDK5R1
GPD1
ATF5
DDX3Y
AHDC1
DOCK4
NKRF
NMT2
CIB2
TFF1
VWA5A
HAGH
FGFBP1
TGFA
VIPR1
ARL4A
FOXN3
ZBTB48
STAT5B
MAP3K8
TRO
FABP7
EFNB3
ITGA2
CCNE2
CTDP1
LSM6
IFT27
IKZF1
GNE
CFTR
AKAP10
ASNS
PSPH
CD79A
MAPK8IP2
KIT
AUH
PRIM1
NEB
ITGAE
IDUA
EXOSC9
ARID4A
GEMIN2
SPRR1B
ENPP1
ARHGAP26
ING3
XRCC4
CYP2J2
SLC22A5
SERPINF2
MTMR11
PIGF
MPDZ
RARB
CRIP1
AOX1
BCAP29
RWDD3
MAMLD1
ZNF7
NAGPA
RECQL
ZBTB1
PLEKHA6
PEX12
ATP6V0A1
SLC26A2
CCR1
GFPT2
CIITA
TMPRSS2
C1orf61
SNPH
MAN2A1
EFNA4
APOB
FGF13
PLCE1
NEFM
RBM19
LAMA2
FGF1
FPR1
SGCB
PLCD1
VRK2
PTGS1
NPM3
CLEC11A
ACTC1
HSPE1
NUFIP1
USH1C
UST
FPGT
ANG
ABCD1
MFSD7
APBA3
NCF4
CLCN4
SLC6A1
RNASE4
CSF2RB
PEX11A
ERCC8
CAPN5
CDC25C
DDR2
RBBP5
STAT2
PTPN4
CLTB
CD58
QPCT
KHK
ITGB3BP
TNNI1
RBBP6
ADAM8
ZSCAN9
ZNF324
GNG4
DNALI1
SMAD5
FANCC
PLS1
RP2
MAP3K14
AP1S1
ATP7A
CA9
GLI3
PCMT1
NMB
RELB
KAL1
IL6
ALDH1L1
ACVR1B
TGFBRAP1
RIN1
STK17B
RNF2
APOH
TIMM8A
POLR3F
GALK2
EHHADH
DEPDC5
SURF2
ESR1
PDGFRL
IL1RAP
COCH
RPH3A
EPM2A
PAFAH2
SLC16A4
KIF20B
SOD3
TRMT2B
GPSM2
SCO2
SLC13A3
PARD6A
PEX13
NOTCH4
DOPEY2
EGR2
CEP290
PER2
ZNF174
PBX1
TCF7
ZBTB39
AMPH
INHBB
NR3C2
ACYP1
PGC
KCNH2
BCL10
CD3EAP
LIF
ADD2
LCP2
PITRM1
GTPBP1
GAD1
GLRB
PIGA
LRP8
FKTN
TFAP2C
CDC14A
BMP2
HNRNPA2B1
BAIAP2
CKMT2
RBL1
CD79B
BTN2A2
SNRNP35
OGG1
IGFBP1
KCNJ8
FGL1
KMO
ZC2HC1A
SMPDL3B
FBXO46
DDC
SPI1
SNTB2
SLC15A2
KIF5A
PSCA
EIF2S3
MTF1
FTSJ1
PHYHIP
ACVR2A
CLDN10
SNX4
MN1
REEP2
RCE1
S100A1
SRP19
PVALB
DCT
STIL
ZBTB24
SULT1C2
BARD1
ST3GAL2
DYNC1I1
GNA15
GGCX
SERPINI1
PEBP1
GAMT
ACADSB
USP13
AGTR1
GRIA2
AKAP6
PFDN4
BBOX1
ACOX2
HOXB6
DBT
PLAG1
CTNNA2
SLN
MDFI
INPP4B
ACHE
CBR3
PDZK1
LRRC17
CFD
ZBTB20
FXYD1
MDM2
TNNC2
ANK1
CHEK1
MRE11A
SMAD3
DCLK1
AGPS
IL1R2
HSD11B1
SEMA5A
SPA17
RECK
MLLT10
FOSL2
ATP2B4
STK4
ACAT1
MPPED2
ARHGAP44
ATXN3
DAG1
GPR183
PEX7
SLC22A3
ITGBL1
AP1B1
TBKBP1
HIP1
ZNF354A
CALB2
MPP6
BMP5
OVGP1
BCHE
AAK1
H2AFX
ZNF211
NPY1R
OCEL1
SNAPC1
ATP2A1
PRL
ATF2
MAP3K12
SAC3D1
PHKA1
FOXO4
PIGB
HOXB2
HPCA
MST1R
CD3E
C6orf106
RAB35
HPCAL1
HS3ST1
CASP10
IRF5
KLK11
DACH1
CRLF3
SCRG1
CCL20
AMBP
PPP1R1A
PLAU
UGP2
ADORA1
SNX15
ISG15
RYR1
TESK2
GZMA
CRYM
GJB3
DPYSL4
ZNF175
GHR
SRPX2
C5
PDE10A
CYP17A1
PTPN14
BTK
GCNT1
VIL1
ARHGEF15
SCN1B
CPB1
AIFM1
TCN1
ZNF415
PRSS12
CIZ1
GATA4
WDR76
STRN
EXOG
KATNA1
GEMIN4
RUNX1T1
GLS2
CDH6
PCDH7
VAV2
CORO2A
AVIL
RRAGB
GSPT2
STEAP1
HSPA4L
DNAJC8
TYK2
TAGLN
BTG3
PCP4
BRE
SV2B
CSRP3
DNASE1L3
MSX2
TRAF6
PCSK5
KCTD17
RPP38
PAGE4
FXN
CHST1
LAMP3
PIP4K2A
LIPT1
ANGPT2
SNX7
C1QL1
SERPIND1
PYGM
ROR2
ALG13
ETV6
VGF
FGFR1OP
MYL3
RASGRP1
OLFM1
SLC4A1
PDE9A
ZNF652
SMURF2
TRAF1
HOXB5
PSG7
DIAPH2
ANGPT1
MYOM1
MMRN1
SYT17
MST1
CPA1
PRRG2
PRRG1
MEOX1
F10
ALKBH1
SMPD2
ALDH3A1
CPA3
CALB1
PRIM2
CRH
PIP5K1B
ALAS1
ZDHHC24
KALRN
BAI3
AOAH
ALDH3B1
CNTRL
PPP2R2B
SNRPG
REPS2
PAX6
RAD52
WNT2
FGA
RAPGEF4
TTLL1
CTSG
C4BPA
MDM4
PCDH17
HAAO
SNAPC4
HDAC9
OASL
FLAD1
B9D1
PCBP3
KIN
TSPAN9
FMO1
WRN
LY75
NCAM2
GAL3ST1
XPA
ASB9
FXYD2
CYP27B1
DLEU1
MMP10
BCL2A1
APOM
TPSAB1
DENND4C
CD86
UBFD1
TFAP4
BUD31
SYNGR3
CD38
TNNT3
TYRP1
SDS
GFRA1
SCGN
MAP2K6
IPO8
PHTF1
ATP6V0A2
ANKRD26
IL17RA
TRPM2
CDS1
LRP2
ATP5C1
PTPRD
COMP
BST1
SLC25A40
ITGB7
POMC
CNTFR
TEP1
TENM1
OSMR
ABLIM3
NCOA2
BLM
PGAM2
KCNQ2
FABP3
ZNF107
RBM42
DTNA
TNNI3
STAC
ADAM17
CBLN1
RNF126
CYP1A1
BPHL
SH3GL2
GSTM5
F8
ENTPD5
CD8A
SULT2B1
DUS4L
DDX18
CSNK1A1
CYP3A5
TCAP
EREG
SLC27A2
GSR
AKAP7
CPEB3
F12
FAM50B
FMO5
DUSP9
KLK7
RAMP2
BIK
FGF7
KLK13
ARVCF
ITGAM
CD1D
SKAP1
ZNF230
WISP2
TNK1
NOVA1
NRXN3
TCP11L1
IL7R
SLC3A1
RASGRP3
TRPC1
TRAF3IP3
ROR1
ROM1
TUFT1
ASPH
WASL
POLG2
TMED9
MAT1A
REG3A
ITGB8
SIX1
HMGCS1
RGS12
HSPB2
PCSK1
MYOM2
MMP3
HSD17B1
CLGN
CD2
CPA4
YTHDC2
BZRAP1
JAK2
CRAT
VNN1
CACNA1H
PTPRB
PRSS22
GAS2
UQCRB
GABRB3
NME6
CDK5R2
ZBTB7B
TULP3
ZNF197
SLC14A1
SLC18A2
NGFR
LY86
SPIB
GREB1
S100A12
ARID3A
PTPN11
BDKRB2
PDE4DIP
PIGL
LIFR
ZC3H7B
POU6F1
RET
PRKD1
ZNF74
ZBTB16
ITGA4
REG1B
MSH3
JAKMIP2
ADORA2B
NLGN1
ARSE
NOLC1
SLC22A4
NFATC4
CX3CR1
KRT1
KCNN3
FOXJ1
OMD
POLE2
CEL
PTH1R
PNLIP
GRIN1
ZNF264
SLC4A3
SLC6A6
VNN2
RELN
RAB3B
IL27RA
CTSE
ZNF443
GTF2E1
MSX1
SETBP1
PLCL1
FOXF1
CGREF1
PPM1E
MYH3
COL10A1
ACSM3
TDO2
CLTCL1
IL6R
VIPR2
PTPRT
CA1
KCNK3
LRIG2
RXRG
PSMC3IP
PDK4
PSIP1
PAK2
DNAJA3
ZNF426
TAF13
KCNS3
AADAC
HOXD1
FASTKD2
EPHA1
KL
SCGB2A1
ING2
DPEP1
CRHBP
AATK
CD84
WNT5A
PRRX1
IL15
ELK4
IQCB1
AK2
ADAM28
CYP3A4
NPY
GPR64
CEP135
PRG4
ITGA9
HABP2
CASP1
ACTL6B
FOXJ3
CCDC22
KIAA0319
SOCS6
SCAND2P
NDP
TNFAIP6
S100A3
MERTK
ANKRD1
ASPA
USP5
DSC3
SERPINB8
REL
CCBL1
NR2C2
MAPK11
ATP2C2
NOL4
ADAM23
GNB3
OVOL2
SELP
RNH1
ELAVL4
SLBP
ZNF510
SNRPA1
SLC6A12
ZNF91
DICER1
PPIL2
DPYS
RAD51C
ACADL
EPHA3
COLQ
HMGA1
CSNK2A1
LRRC23
CHML
PLCH2
SLC24A1
HCP5
BAI1
PTPRR
CTH
HFE
LRRC37A3
RTEL1
ZNF35
SLC22A18AS
ZBTB6
PRKCH
CPM
ECM2
GINS1
ISL1
MAPK12
RGS11
SRSF6
FUT1
RNASE2
ANKRD7
RAB5A
EPHA4
EGR3
TPM1
STAT4
AMPD1
SOX15
LLGL1
ELK3
ADRA2C
ARSB
CLPS
MCC
XAF1
ADAMDEC1
ST18
FZD5
RIMS2
PI4KB
MOCS3
ZNF135
SLC26A3
MAGI1
RHAG
SCML2
CD27
CYP4F11
PTX3
CNBP
GDF10
APOBEC2
SYT5
CLCA2
ARHGAP6
ADRB2
ADORA3
IL13RA2
ZNF222
BMP6
ARG1
PLA2G5
TPPP
ZNF747
ZNF134
CRKL
MPP3
PTGIR
UNC5C
ENTPD3
HOXC4
NME5
CEACAM7
ANXA11
GRB14
MPHOSPH9
CA4
SELE
CPA2
PLA2G7
OPCML
SRPK3
EDA
MAGEB2
RASA3
TNFRSF10C
LMTK2
ZNF507
CILP
PAX2
B4GALT6
LIG4
GPR4
NRG1
YAF2
SPINK1
ZNF136
KPNA5
TIMP4
CR1
PFKFB4
MICB
PRKCE
MAP3K13
AVPR1A
DLG2
EGF
CPN1
CCDC9
ST8SIA5
PROC
TGM4
ZNF239
ADH1C
FMO4
GPLD1
MATK
LEFTY1
TLR3
CROCC
MICAL2
P2RY2
PTAFR
PRKY
CDH18
ADCYAP1
NEUROD1
TAL1
NPHP1
PGGT1B
HOXA4
RGS7
NTS
IL18
CTRC
ARHGAP22
FAM155B
PTHLH
MYBPH
C8A
RYR3
TRDMT1
SPINK2
PLA2G1B
HLA-DOA
ZKSCAN7
CRLF1
KNTC1
ABCB8
SMAD9
RFX1
OPHN1
DAPK2
SERPINA6
CDH15
EXTL1
SHC3
CALCRL
IFI16
LIPF
GALNS
CXCL6
CCR7
ELAVL3
NR1H4
PON1
PRLR
PDK3
LGI1
APCS
PEX10
COX6A2
GNAL
OPA3
PRM1
SOCS3
PTGDR2
MAP3K10
MAF
KIF14
XCL1
CPLX2
MYF6
ZIC1
HSPB3
SLC6A15
FOXF2
SCGB2A2
EYA3
SCN2A
BDNF
G3BP2
ANK3
SERPINA7
CDX2
PDE3A
RARRES1
TNNI2
MYBPC2
SLC1A1
NPFF
FGF9
TIAM1
NR0B2
ABL2
FER
ASAP2
ZNF205
CNGA1
RORC
IGSF6
GCG
TRPC3
MLANA
F2RL1
TBC1D9B
HAS2
SPOCK3
TCTN2
LIN7A
COMMD4
SEMG1
RORB
PRMT1
ZNF365
MASP1
TBCCD1
PPP2R4
NDRG2
RHO
GABRA5
DIO1
WNT2B
AJAP1
NTRK3
DHRS2
METTL13
AKR7A3
PLXNC1
TLE3
MBTPS2
CDK17
NOVA2
LDB2
LRRC6
CD5
SUN1
CD36
NAPA
FHIT
HINFP
COA1
RCC1
MIS18BP1
ETV1
INSM1
PML
CYP24A1
UGT2B4
SUPT3H
ZSCAN12
CD70
PIP
SIX2
AIM2
CYP4F3
RGS9
SIGLEC6
GTF2A1
MGAM
CYTH3
GABRR1
ABAT
TRPC6
SLC26A4
RAB30
DPF1
CHRNA5
GRIN2A
SLC2A2
XIAP
MRAS
CYP4F12
GLB1L
KLKB1
SMARCA2
CD28
SYCP2
NUP155
KLHL24
TAC1
SETMAR
THUMPD1
CLUL1
SIM2
AKR1B10
SLC7A1
PHF20
TNP1
IL24
PSG11
MAP4K4
ZNF85
KCNQ3
PTP4A3
CEACAM1
VIP
ZKSCAN8
EFEMP2
GPR56
KRBOX4
LY96
MKRN3
CNR2
CCT6B
GFI1
DRD2
RAG1
AP3D1
MED22
PASK
CST6
INS
SLC16A5
SLC2A4
OVOL1
LIPC
CBL
MAGEC1
F11
CACNG1
TAF1A
ADAM22
IL18R1
GRAP
PDE6A
USP9Y
PRPH2
SLC5A1
ADAMTSL2
TYR
PTGER2
APOBEC3B
CHRNA1
SIX3
CHRNB2
RASA2
P2RY14
HTR2B
HAL
NR0B1
ZNF571
TFE3
IQCC
CPB2
ZMYM5
POLR3G
APMAP
MYOD1
IGLL1
DBF4B
GLRX
SP4
SI
BCL2L1
SCAMP1
AQP2
GPR176
FLT3
SKIL
APBA1
CD5L
GP2
CLEC10A
ZNF165
ATF7
PDK1
PTPN6
CPSF4
KAT5
PDIA2
IL7
PNLIPRP1
ZNF43
GPR143
XK
KDM5D
TEK
CHRNB1
CLCN5
TULP1
FOXN2
GPT
EPB41L3
GRTP1
ALOX15B
TFEC
UMOD
LMO1
SYNGR4
MGAT5
CCDC181
CBX4
ECE2
TNFRSF8
GRIA3
CNKSR2
TULP2
JRKL
HOXC5
SYCP1
ASGR1
BFSP1
SPAG9
MAFK
PCYT1B
DFFB
RDH16
CYP2B6
CHST7
PDE5A
EDN2
FCER2
KCNA5
MPPE1
KCNJ2
ITGA10
RBMS3
RPL3L
TMSB4Y
SLC35A3
UPK3A
LY6H
FRMPD1
ACRV1
GAD2
DNAJC4
AQP8
POU2F1
NDUFB1
PNMT
ERBB4
F2RL2
WISP1
SCGB1D2
MTHFR
NPPB
PAX5
DGKI
ADCY8
CTF1
NGF
SPAG8
CNNM2
L3MBTL1
OXTR
PMP2
TRPV6
TXK
ZNF430
ARSD
HBD
STATH
TBX19
C22orf31
AFM
PDE6H
KCND1
FBP2
RNF40
HDAC6
HOXA7
COX20
GABRG2
EPHA7
MAP3K7
HYAL2
LILRB5
FKBP1B
HOXC6
MIOS
CGGBP1
ZNF254
HRK
GCKR
STARD8
CHAD
PPARA
CA6
SLK
SIM1
MXD1
DAO
NRG2
GP9
ARHGDIG
IL12RB1
SALL1
APOA4
PPP1R3A
GNG7
CDH19
ZNF253
TNFSF9
CLDN11
CFHR2
TRIM25
BAAT
NKX2-2
TAT
GNA13
CPNE1
GLE1
PRKCA
IL11
ST8SIA4
GUCY1A2
ZNF124
NFIC
GLYAT
ZNF141
CH25H
H6PD
SIRPB1
PCDH8
SPTA1
SRD5A2
POU4F1
SEMA3E
PMCH
TGFBR1
LCT
HCN4
B3GALT5
NEU3
RUSC1
SCN9A
G6PC
UPF3A
MED20
KLF12
CCNT1
NFRKB
GPR161
PPFIA2
HSPH1
CCR2
C8B
FLT3LG
HSD17B3
FGF18
SCAF11
TNR
ATP5S
CST4
SCARF1
CACNB1
HS6ST1
IL12RB2
TSC22D3
PLAGL1
GUCA2A
CCDC106
NR1I3
GABRB1
PTK7
MMP16
GABRA2
ALDH1A2
RAB27B
HSF2BP
ZPBP
LDHC
KRT10
CHRND
KITLG
CSRP2
GLI2
GRIN2D
TNFRSF11A
SLC16A6
CDKN2A
ST13
THRB
CCDC132
SLC6A11
SCN8A
CACNA2D1
SLC17A4
SLC8A1
GPR37L1
SLC4A8
SLC16A7
PARK2
PAX9
ERN1
IAPP
AOC2
HRC
ZFP37
SMAD6
RGR
ACO1
CDKL2
ASS1
CELA2B
MED6
PYY
PI4KA
CSF1
POU3F2
SLC25A11
NRAP
ZFP30
P2RX7
LEP
SLC10A2
MFN1
CHM
VAMP1
AKR1D1
PIK3R2
RPE65
NIPBL
POU2F3
GAB1
MBTD1
ZNF117
PRKG1
ZNF667
MAPK6
SULT1A2
MATN4
ZNF225
HNRNPH3
CA5B
ZMYND8
PFDN5
ALPK1
HTR2A
ARR3
PHF2
ATP4A
ALPI
KCNJ3
CDK6
MYOZ2
CDH12
ADCYAP1R1
NTRK2
GLMN
DIO3
TBX5
GNG5
APOBEC1
CRTC1
IL12A
CACNA1B
AKT1
ZBTB18
HMMR
GNGT1
H2AFY
LETMD1
CDH11
GPC5
ADIPOQ
CD80
PTGFR
FRK
HTATIP2
CASP7
GPR19
SLC6A13
BPTF
JAK3
ZZEF1
ISLR
ICAM4
TNIP1
SLC22A1
CEACAM4
ALOX12
USP2
SPINK4
F9
ART4
F2RL3
PTBP3
PRKACG
CDON
DZIP3
MITF
RFX3
ZNF345
PTPRC
CDK16
ZFY
SIX6
MEP1B
UBN1
SLC15A1
MBL2
EPO
FEV
CNGA3
VEZT
RIPPLY3
ABI2
DEFA4
CDR1
CD209
MYOG
MMP25
PLXNA2
PRRG4
AGTR2
ZNF343
GRM1
F7
EFNA5
SGCG
PDE1C
ZNF45
TRAPPC8
TCF15
HTR2C
PHKG1
CD226
CASQ2
CDK13
STAU1
ABCB9
MBP
BTC
EYA4
ALOX15
PZP
CENPF
TFRC
TGFBR2
ATP5I
SOX5
CTAG2
ZNF200
LTB
PRTN3
LYZL6
STX2
ERCC6
UCP3
VAMP4
GABRB2
CCL16
SLC1A7
GALNT10
MACF1
CAMKK2
HBP1
SLC30A4
RS1
USP34
KCNS1
BRS3
IBSP
ENTPD2
PLSCR2
IL15RA
EDIL3
CYP7B1
GK
PTGES
SMTN
PIP5K1A
HCRTR2
BTN1A1
NPY5R
PROX1
ZNF132
IRS4
HTR1E
RAD17
CYP7A1
SLC22A14
CELP
PLA2R1
NFATC3
DDO
RAC2
MYF5
TNFSF4
MSMB
DEGS1
SRRM2
SORBS1
SNUPN
SLC35A2
CSF3
CCR9
MGAT4C
POFUT2
NKX2-8
CNTN5
DNAJB5
GRIK3
P2RY1
HNF4G
GZMM
PRSS3
GAL
CAST
SFRP5
PIR
RARS2
SNRK
FABP2
MEIS2
CAND1
BTN3A1
CHN2
NGLY1
ZNF76
RAB28
MS4A2
UNC45A
FGF12
GLRX3
ATP5G3
LAIR2
BDKRB1
ZNF189
POLR1C
DGKE
SLC6A4
TROVE2
ATP2A3
GIPC1
IL1RL1
SLC7A11
CDKN2B
CRYGC
CRYGD
NFKB2
TNFRSF9
PFKFB1
IL4
SYK
EXOSC10
AQP1
P4HA1
ADH6
ATP4B
FAM107A
CD46
MPL
MSL3
ATP5G2
OPRK1
DGKZ
RYR2
PITX2
ZMYM3
SLC28A1
DGKQ
OGT
MR1
CHRNA6
ROS1
THEMIS2
EFCAB2
ATP5L
GADD45B
HTR4
MAGEB3
ABCD2
RPL36AL
SHH
CENPI
ARID1A
HCN2
SYNJ1
SLCO4C1
ADAM18
XRCC2
KCNC3
SULT1B1
TMPRSS11D
SLC4A7
ARHGAP12
ASCL2
EMR2
CUL1
TANK
BCS1L
CASK
PEMT
ABCF2
RPGR
CBFA2T2
SLC7A2
TFCP2
WBSCR22
ARHGEF2
CREM
NBR2
MUSK
SERPINI2
WSCD2
TNFRSF13B
HCRT
TNFRSF1A
FOXH1
CHD1L
KRT37
PTGER1
FOXD2
DR1
BLNK
ACOX1
TNPO1
MOBP
SH3PXD2A
TBX1
ADAM2
SSX3
PDIA6
KRT85
BEST1
NPHS1
ARTN
ONECUT2
SOX30
PAX3
CXCR3
KIF25
TBX6
CASP8
INHBC
TBX10
ENTPD1
CACNB4
IGSF1
FUT9
LILRB2
NCOA3
MAGI2
NLGN4Y
NINL
SEC13
PRKAA2
LCE2B
RBCK1
SERPINH1
CRYGB
KRT38
PKP2
SPAST
MUTYH
ATF7IP
CDH9
DLG3
PSG9
LAX1
RNF125
NCKAP1
NR6A1
DOK4
PPP2R3A
ZNF304
RASSF8
ZFP2
NCOR2
METTL7A
HIPK3
FAM214B
CDKL1
EGR4
PQBP1
SLC5A2
CYP3A43
ATG10
CACNB2
CYLC2
ZNF711
HUWE1
RBPJ
CYP2R1
SORBS3
DPP6
LRRC1
RAB1A
EPB41
LRP2BP
ARMCX4
RNF10
CRISP3
FCN2
PSMD9
PROS1
ATP6AP1
F13B
GORASP2
FDXR
PF4V1
HTR7
ABCB4
PTK2
FGFR1
MAZ
ID3
PPP1R8
HLCS
RBPMS
PBXIP1
TMEM8B
CD160
CYB5A
IL13
ANAPC10
MUC1
IL2
CXCL3
INSR
CXCL5
SNCB
CLCC1
PKLR
CHRNB3
CCL22
UPK2
ADPRH
SCN7A
BMP8B
PAX4
CACNA1G
AKAP9
SEZ6L
FLNC
NVL
TFR2
GUCY2D
CALCR
SARDH
NAALADL1
GIP
CCL17
IL12B
LNPEP
TNFSF14
KRT2
TGM5
ART1
ZFX
GLRA3
GRPR
PFKFB2
KRT13
PI15
RBM39
CSNK1D
MAML3
CSN2
GATA2
DNAH9
NEUROG3
GLG1
VPS45
MEF2C
CEP68
KLHL18
DPT
NR4A3
CITED2
ESRRG
HIST1H1T
STAG2
MPP2
CYB561
GNRH1
ARPC2
OPRM1
AMPD3
CHP1
LDLRAD4
CACNA1D
ACOT7
NFAT5
NTN1
FOXI1
ARHGEF16
SP110
MCF2
HCK
ZNF157
CACNA1C
RFC1
CDC14B
HMGA2
TLL2
LAPTM4B
ADD1
RFX2
ZFHX3
PROZ
GRM6
MADCAM1
AGGF1
NAB1
PAIP1
HERC4
CBFA2T3
MGAT3
CAPN9
ST8SIA3
GTF2B
UTY
REV3L
LAIR1
DGKD
CCL7
SIK1
ZNF442
TDRD3
FAM49A
NDEL1
CCDC130
SRP72
COL21A1
TTLL5
SEMA6C
URM1
PSD
ANP32E
TSC22D4
GIPR
PSG6
MED25
EHD1
PABPC3
ISG20L2
MAN1A1
LAS1L
ZNF93
PTPRO
KCNB2
SEMA4F
SOCS5
TBXAS1
PTGIS
PRRC2A
GAST
LRRC48
DOHH
CPVL
CYP2C8
DDX11
DDX17
DDX21
OSBPL1A
ABCC3
OSBPL7
PRSS16
PTGER3
ZRSR2
SLC34A1
TRIO
HIST1H4H
LIPE
KRT9
LSR
PSG4
STAM2
TTN
NFATC1
ZBTB14
IL1A
CAV3
RASGRP2
MYH13
C4BPB
ALK
KCNAB1
ADRB1
DLX4
AMELY
SLIT1
BMP3
APLP2
TGDS
DMBT1
KCNC4
SIGLEC8
EFNA2
PSG1
MEFV
EIF3J
RNPEP
UTF1
PITX3
EI24
EIF5
TNFAIP8
EVI5
CACNA1I
PTPRH
HMHB1
CCR3
PGR
GPI
MALT1
SF1
RRH
RBM3
ST3GAL1
AKAP13
MEF2A
PBOV1
LHX5
NR5A2
CBLB
MAPK1
UGT8
KCNJ4
POLR3D
GRK4
PCDH11X
BRCA2
RCAN1
P2RY6
CAPZA1
NPY2R
SGPL1
DMC1
PCK1
MID2
NR2E3
MMP24
SLC1A2
GLP1R
RAD50
ESM1
URB1
PDE1A
KCNJ5
TBPL1
EDN3
MAX
CD164
PTN
AMELX
PPEF2
HOXB3
ING1
SPTB
FGF6
SUPT6H
MSR1
CIAPIN1
KIR2DL4
ELAVL2
HNF4A
TUB
MECOM
IRF7
CLCN1
FGR
ATM
SHOX2
BAZ1B
PRPS1
LGALS2
MYO9B
XPNPEP1
PVRL1
RRAS2
XPO7
GJC1
HIC1
ABCC9
GRIA4
RAB3D
HPR
IKZF4
CLDN6
FRMD4A
KCNC1
BAX
ASB4
SSTR1
CFLAR
RFXAP
HOXA11
TLX3
NEUROG1
DNAJC3
FOXD3
PITX1
GATAD1
FUT2
PPARG
MLLT4
HIST1H2BM
BTF3
GNRH2
PTCH1
SOX1
COL13A1
BCL2L11
TAF4
HOXA6
OR10H1
KCNA2
MC5R
MC2R
HIST1H2AJ
GJA3
PDE3B
CRHR1
CNTF
GPR39
TUBB1
CD6
HOXA3
WNT4
SNTB1
SPTAN1
PDIA3
FLNB
PTP4A2
DDB1
PCBP1
EZR
EIF4G1
VAT1
YBX1
HADHA
ACTN1
RAC1
XRCC5
PARP1
RPS14
FDFT1
VCP
PPP2CA
CCNI
PDIA4
CLIC1
CS
EID1
SERINC1
DDOST
PA2G4
BSG
ATP6V1E1
PRDX1
MAGED2
CAPN2
COPA
BRD2
RPN2
PDLIM1
RPS3
GARS
PRKDC
CCT5
EIF3E
TKT
NRD1
CCND1
HNRNPUL1
NDUFV1
TMCO1
OXA1L
USP11
EIF2S2
CDC42
HLA-B
RAB2A
ARPC3
ATP6V1G1
SAP18
YWHAB
C1S
FLOT1
EIF3I
ATIC
NCSTN
UBE2I
HNRNPR
RPL22
EIF4EBP2
XPO1
PSMD11
VAPA
FSTL1
KLHDC3
MAP1LC3B
MRPL3
ELOVL5
PTRF
CLU
SMARCA4
MCM7
CCNG1
GOLGA8A
PSMB5
CHD3
HMGB2
C6orf62
HLA-C
GOT1
HSPA4
COMT
RAB8A
SNRPB
DAP3
PSMB6
POLE3
TAPBP
ATXN10
ATP1B3
TMED3
VDAC3
ADH5
THY1
STK24
ESYT1
ATRX
TXN
GABARAPL1
REEP5
PRPF6
UBR5
LCP1
H1F0
EIF3G
PLXNB2
DUSP6
HLA-DRA
ATP6V1D
TOP1
RPS28
CYCS
MRPS18B
UQCRFS1
C1QBP
PDHB
CNP
GGA2
NADK
SRI
NXF1
CYFIP1
RNF11
CLDND1
NEU1
POR
ILF3
PPP4C
LGALS8
ID1
PRCC
SEPHS1
SEC62
BECN1
UPF1
LGALS3
ALDH7A1
LARP4B
DUT
ERP44
KLF6
NDUFA9
UROD
ATP5G1
ERI3
KPNB1
TUBB4B
CRIP2
NCOA6
UBC
PECAM1
RBM10
TCF12
KDM2A
STAT3
PPIG
POLR2C
UCP2
SEPT8
ANAPC13
CALCOCO1
FBXL5
ESD
MAGED1
DNAJB6
KRT7
LONP1
PINK1
OSER1
SYNCRIP
TUBB
ABI1
COPS7A
CADM1
DYRK1A
PNRC1
MDK
MDH2
PSMB8
UBE2G2
PAPSS1
SF3B4
GABARAPL2
RALGDS
WHSC1
CDC5L
EDF1
RGS5
ISCU
TXN2
COL18A1
MCAM
SH3GLB1
GLOD4
DDAH1
DLD
UBE2V2
JAG1
IFRD2
CTGF
UFD1L
NHP2
NCOA1
TSPAN6
RGL2
CDKN1B
HMG20B
TSPAN1
WBP2
TUBA1A
NR2F2
PLIN2
QDPR
MYD88
KRT6B
TRIP6
SNAP23
USP10
PRKRA
UBE2G1
CLNS1A
MSMO1
PPAP2A
RXRB
TM9SF1
NT5C2
COL6A2
DNAJA2
CYTH2
NDRG4
AKR1C3
PRPF4
AATF
MAN2B1
GPM6B
ITPA
AGR2
QRICH1
SEC23IP
NDUFAF3
DHX38
RABGGTB
C10orf10
IRS2
ATP2A2
FOS
DIAPH1
TUBB6
PIM1
CETN2
ADCY6
WDR46
SYT11
CXCR4
EXTL3
BICD2
LMO4
MPDU1
FERMT2
KLF5
CBR1
EWSR1
WDR45
SQLE
GPC3
OSBPL2
NDUFA2
TUSC3
NUPR1
DCTN5
EMG1
KIF1B
SLC23A2
STX3
NFKB1
MINK1
PEG3
KIF1C
GHITM
TUBA1C
HARS2
KLHDC10
SMC3
NR2F6
TSPAN4
METTL3
SLC39A8
LAMB3
ISCA1
CLN3
TFPI2
NSDHL
ATP2B1
CRYAB
FAM208A
CDC42EP3
NFIB
ID4
TNFRSF10B
PPM1B
NECAP1
CA2
POLR2H
NDUFS4
SWAP70
BNIP2
AZGP1
CASP4
BCL2L2
GPN1
HBS1L
ADCY3
PRKRIR
RGS16
HIGD2A
ULK1
SIAH2
UAP1
IKBKB
EFHD1
TPM4
PI4K2A
GPS2
KRT14
TNFRSF14
PPAP2B
TAF11
PCBP4
ECM1
STXBP2
EPHX2
ANXA3
SH3BP2
MALL
XPC
HMGN3
CCSER2
ABCC5
POLR3C
DDIT3
PROSC
TM4SF1
PAPOLA
TSC1
DPM2
ENPP2
EIF4E2
CHI3L1
ME2
HIST1H1C
SLC12A4
BAG2
DEAF1
KIF2C
GRB10
GGA3
B4GALT2
FZR1
IFI35
THOC5
SMPD1
MSH2
ZFPL1
EIF2B4
BTAF1
PATZ1
CREB3
PPAT
SPON1
PHKA2
RHOBTB2
SERPINA5
RAP1GDS1
SYNE1
LSM2
OSGEP
VTI1B
SLC9A1
TEAD3
FBXW11
DUSP5
WDR18
APLP1
TAF12
AURKB
MKNK1
LRP5
GPM6A
CCBL2
EMD
STRA13
CCDC28A
HLA-DQB1
POP7
NSL1
UTP3
PDZD2
CEP250
RARRES2
RBM4B
PSMC5
PLEKHB1
NR2F1
RPA3
DPAGT1
RNF139
POLR2F
HSDL2
RAB27A
SMYD5
ASH2L
NCBP1
AMOT
TAF2
HDGFRP3
EXOSC2
PPAP2C
GSTZ1
PLAA
EHD4
EXTL2
ZNF32
ARHGEF6
IGF1
CD34
RIPK2
APOL1
SUGP1
NDN
YIPF4
VPS8
NCDN
DLK1
THBS3
RNF113A
INSIG2
RRS1
RGL1
CIR1
EED
IL10RB
GNAI1
PCYT2
MBD4
PLA2G16
CD200
MINPP1
PRUNE
EPHB2
DCAF7
TOR1B
GTF2F2
MXRA5
PNMA2
GATA3
TST
ACAT2
MRPL9
SLC1A4
ADH1B
PAK1
CTNND2
CD74
ABCB7
PDLIM3
STK16
PIGH
OSBPL3
NXT2
FBXW2
PLD2
ALDH1B1
TGFB1I1
PGF
KPNA4
TMEM47
HSF2
TTR
KIFC3
CETN3
ITGA7
CYB561D2
CHUK
CES2
SERBP1
CRY1
TFPI
PRKCI
SLC19A2
RIN2
S100B
CCDC93
ASTN2
PTS
FBP1
ERAP1
FTO
NKX3-1
PIGK
MOXD1
SLC35D1
CDKN3
CBX5
SERPINB9
UTP20
CA11
NTHL1
CLEC2B
ABCG2
PNPLA4
SCAPER
MYL2
ITCH
COQ7
TGFB3
ACE
NR1D2
REG1A
NMNAT2
MYCN
MFAP5
ECI1
KIAA0922
CHRDL1
ADAM19
CXCL2
SLC19A1
TRIP11
PHTF2
KHDRBS3
DBP
PLA2G4C
CORO2B
CASP6
PADI2
KLK10
GRIA1
SRGAP3
CD69
NPAT
PRKAA1
PHLDA2
DCLRE1A
NFIX
ZNF330
HABP4
TBL3
IL33
VLDLR
ARNTL
IL16
SLC9A3R2
DNASE2
CRADD
AP4M1
DNM3
LRRN3
BTN3A2
CDH17
CDC42EP2
ZC3H13
TRIM9
METAP2
FRAT2
ADRA2A
APBA2
PKP3
SPP1
SELPLG
LAT
RIT1
COLGALT2
MYL1
TSPAN5
FUT4
SLIT2
ITSN2
PUF60
ATR
TNNC1
C3AR1
TGFB2
SLC25A16
HIST1H2BD
NRXN1
DHTKD1
TP53TG1
BMPR2
OCLN
MSC
CD300A
ATP2C1
TM4SF4
PARP3
RIPK1
FBXL4
GSK3B
VEGFC
NCF2
VILL
MAP2K7
CDC37
FAP
NPPA
HGF
NCAM1
CSDC2
NRXN2
KDM4C
ASCL1
ZNF268
ABCB1
PIGO
SOCS1
GATA6
OLR1
GART
GPD2
GOSR2
SLC25A1
MAP2
MYT1L
CALML3
CCNO
PCGF1
UBE2E3
CARD10
APEX1
ORC3
SPAG6
PRKCQ
SLC12A5
PGM3
CTSZ
FRMD8
IDH2
NAPG
RAPGEF3
TAF5
RND1
MAPK13
ZNF589
UPK1B
AQP4
CCL19
ST8SIA1
MARCH2
CELA3A
SEMA7A
ANXA9
HR
MYL4
PARD3
IGFBP3
CYP4B1
ABCA2
FYN
INVS
RPL39L
SPAG1
KCNJ15
B3GALT2
BANF1
RAB6B
LTB4R
TM7SF2
EFNA3
CCL11
RGS20
PMP22
CST7
INHA
ANXA10
PLA2G4A
ART3
ATP5H
LAMA5
DYRK3
LILRB4
MYOC
URI1
ERCC4
PAFAH1B2
CXCL11
GZMB
DNASE1
TLR5
TEF
C6
SEC14L5
PTPRJ
GCFC2
TLR1
KCNJ13
CORT
PNN
ITGAX
GABPA
HSPA1L
STX11
ATP8A1
ITPK1
PLP1
B3GALT4
HSP90AA1
CMC4
EIF6
FZD2
CHRNA3
LILRB3
SET
GRM4
IRX5
B4GALT3
ABCC8
WNT7A
MS4A3
KCNF1
GPR35
TRIM33
NIPAL3
MAGEA8
ZFAND5
AP4S1
GPR18
MPZ
TAB2
KLRG1
PEX2
REM1
XDH
MAB21L2
IFT20
LILRA4
TNFSF13
FLT4
YWHAE
RBP3
DDX52
GZMH
TEKT2
C8G
GNMT
SGCD
NR5A1
RASSF9
MYT1
CLK4
BCL11A
SLC6A2
MS4A1
SMOX
SCN2B
LY9
RBBP4
SSNA1
CCKBR
SCTR
SCN1A
MTX1
TUBD1
LGR5
DEFB1
FUT6
GRIN2C
FLRT1
ODF2
CHEK2
BARX2
SLC11A1
RORA
HGS
ALPPL2
SCN3A
POFUT1
GLUD2
P2RX5
KCNJ6
R3HCC1L
GPR125
MAPK8
ANKMY1
DNTT
FN1
EIF3K
KLF1
ADH7
FUT7
NRP1
VEGFA
HLA-G
HNF1A
AKAP12
CDH8
BMPR1B
EFCAB11
MSH4
SPAM1
BIRC3
B4GALT4
TRIM27
SLCO3A1
CYP4F8
CASR
POLDIP3
TNPO2
ZNF235
MAGT1
ZNF614
MFGE8
TP53I3
SYNJ2
TTPA
PHEX
HYAL1
SGCA
FBXO9
TNFSF11
TTC39A
BCKDHB
TNFRSF10D
PPY
CLDN14
KLRC4
SLC43A3
SPPL2B
WWOX
TRIM5
LDHAL6B
SPINT2
NECAB3
CALCA
RGN
MLX
EPHB1
GRB7
DLC1
NCOA4
ESR2
DHRS7
MEG3
TXNRD2
POSTN
CALCOCO2
CENPA
PTPRS
ARNT
ACVRL1
NRP2
PLAUR
AASS
SCN11A
WISP3
FASLG
NAT6
RAB11FIP5
EVC
FCGR2B
GTF2I
PDCD10
PHLPP1
ERBB2
ST3GAL6
CAPN3
COL4A6
LEF1
GYG2
LARP1
RTN4
PKN2
IBTK
PFKM
HSF4
ASAH1
SMAD1
KCNB1
ZNF271
GCNT2
MGLL
HECTD4
KCNH6
KCNG1
ZNF493
MLLT11
CD47
PRKD3
NEK1
NEK3
NF1
AURKC
AR
SLC9A2
DOK1
SLC5A5
DLAT
GCK
CCKAR
PSTPIP1
ICOSLG
CNTN1
ACSL6
TADA3
HAP1
PROP1
FUT5
GPR68
PTCRA
ZNF638
HESX1
PTBP1
TCEAL2
UBE3A
ALB
KCND3
PTPRU
TUBGCP4
IFNA2
SERPINB13
NSMCE4A
B3GALNT1
WDR37
N4BP2L1
IER3IP1
PADI4
GGTLC1
TRPM3
ZIC4
RAB36
SERPINB6
DSCAM
ADRA1A
PDC
DSTYK
GNRHR
HSPA2
ALAS2
PDLIM4
RAPSN
MAST2
MRPS11
LRIG1
HOPX
ETV4
LRPPRC
FBL
ERG
LBP
GPR135
POU2F2
VDAC2
PTGDS
SOS2
MOCS1
MDFIC
CADM3
DYNC1I2
NCALD
MAK16
USP32
TM2D1
CDK19
BDH1
ANKRD40
FMO2
FCER1A
EVI2B
PRG2
NDUFS7
RLN1
SLC25A17
ATP5F1
UBE2D1
PPIA
PNLIPRP2
LAT2
SERINC3
ZKSCAN3
MMACHC
AP2A2
DCTN1
TNIK
ATRN
KAT6B
PARD6B
MYO1A
PAPPA2
ZNF471
PLCB1
MYH9
DYNC1H1
GANAB
ARL6IP1
HSPA5
EIF4B
PRRC2C
ITGB1
UBR4
IPO5
RAB7A
ZFP36L1
ARPC5
COL4A2
TMEM123
NUDT3
ARFGAP2
GPR107
COL4A1
XPO6
AHNAK
TOP2B
SMARCE1
HLA-DPA1
SZRD1
UBXN4
STIP1
CDV3
PXDN
RSL1D1
MKI67
FLII
EXOC7
RBM25
PTOV1
VDAC1
ATP6V0D1
MAPK3
RNF167
YARS
WIPF2
TPGS2
GSE1
TRPC4AP
ATP9A
PRRC2B
KMT2A
MYL6
TEX261
ERAL1
PMPCA
GRINA
COL6A1
PEG10
MTUS1
RHOB
KPNA6
RBFOX2
FAF2
HN1L
SLC39A14
STX12
RHOQ
TCTN3
ZMIZ1
RANGAP1
NIPA2
LSM14A
PDS5A
GCN1L1
MCM4
SUN2
MRPS27
PLEKHM2
EFR3A
POGZ
SDC2
RNF187
VPS39
XPOT
KIDINS220
SMARCB1
RBM12
FKBP9
PNISR
NUDT4
MT2A
ACACA
KCTD12
COG4
SERPINE2
TM9SF4
MPRIP
MRFAP1L1
ANKLE2
TMEM87A
MED13L
INTS1
ANKRD17
OPA1
PREPL
FASN
PSME4
ALDH1A1
COQ9
FBXO21
FNBP4
MAP1B
ASXL1
PIK3R1
TUBA4A
MCFD2
NUP205
MTDH
GIGYF2
QKI
WAPAL
SERPINB1
MCM3AP
LPIN1
MTMR4
TMEM97
AGRN
ANKRD12
SUZ12
FNBP1
HIPK1
GNG12
PSMD14
ATP13A3
NEK9
TXLNA
RTF1
MIA3
CLASP2
SEL1L3
CHMP7
NUP210
TNPO3
VPS13D
LIMCH1
SCAP
RBL2
FAM98A
EPB41L1
TUG1
MYO1D
YIPF6
SULF1
CREB3L2
KDM1A
TBC1D1
EIF2B5
KHNYN
CLIP3
AMPD2
MYO1B
ZNF292
FEM1B
ZNF384
DESI2
MYH10
EP400
USP24
EMC1
VGLL4
FAM102A
UBE3B
PCMTD2
TOR1AIP1
MICU2
IMP4
SEPT6
ELF1
ZCCHC24
KIAA0930
PDCD11
KIAA0368
RBM38
GRPEL1
CENPB
SNRNP27
IP6K1
KIAA0232
CERS6
NBEAL2
NEDD4L
KBTBD2
SECISBP2L
KIAA1279
YTHDC1
SPRED2
SUCLG2
SPTSSA
SETD3
DNAJC13
AVL9
ACAP2
RMND5A
SPECC1L
GPATCH8
KDM4B
SETD2
TENC1
ADO
CEBPB
DIP2C
MAU2
TMEM131
MOAP1
MXRA7
GPD1L
CARM1
USP33
PIP5K1C
UBE2E1
PDE8A
SPG20
DESI1
NEK7
LCN2
WEE1
ATP11B
DOCK9
CDC34
PHIP
AIM1
ZNHIT3
ZHX3
FRYL
CAP2
RPRD2
PRKAR1B
SCRIB
ZNF451
SPRY1
DENND5A
SMCHD1
ENDOD1
CHD8
TMEM259
MGRN1
GAPDH
OSBPL8
AQR
HMGXB4
WDFY3
AUTS2
MRPS31
AKT3
DTX4
RCOR1
ARID5B
CHD9
ZNF609
TMEM194A
TMEM41B
CHN1
STX10
EXOSC7
EXOC3
UFL1
WWP1
PTPLB
HIVEP2
RFTN1
RRAS
DHX29
EHBP1
RHOBTB1
ZCCHC14
TSFM
IL1RN
LHFPL2
TIPARP
SMURF1
CAMK2G
ELN
METAP1
TBL2
ZNF3
PPM1H
PIK3CB
KDM3A
DDHD2
NUP188
LRBA
MDN1
PCCB
CRY2
RNF4
FAM134C
SEPT10
SCAMP5
TLN2
ZCCHC11
MSL1
NUP160
CAMSAP1
MFAP4
LARP4
MICAL3
PLEKHM1
SREK1
JMJD6
RND3
ANKRD46
KIAA0226
C16orf45
NME4
PIK3R4
RNF115
RCHY1
BBS4
ANKS1A
MKL1
CLASP1
MON2
UBR2
TCF7L2
CAMSAP2
MTG1
OLFM4
FAM171A1
OBSL1
SOS1
KIAA1109
POLR2J
CIC
LARP7
CLEC16A
YLPM1
FTL
NCAPD3
C1orf216
DPY19L1
DAAM2
KIAA1033
TBC1D2B
SORT1
ANKMY2
STX6
GAPVD1
NAB2
PRUNE2
NFATC2IP
SERINC5
JAM3
AHCYL2
ASCC3
CBS
ASB1
DMXL2
PLEKHG3
HEG1
FUBP3
PAXIP1
MEGF9
CKAP5
SLC25A46
FAM175B
POLD3
DNMBP
UBXN7
PPFIBP2
RRP1B
SAMD4A
C9orf3
AXIN1
LRP4
DCUN1D4
NBPF1
GRAMD4
SUB1
PAQR4
MT1E
ZDHHC18
MFSD5
CDS2
COL14A1
MAPKAPK5
C2CD2
KLC1
PIAS4
WDR7
MPHOSPH10
CCDC69
GADD45GIP1
SLC38A10
ZNF282
ZZZ3
SUPV3L1
ABR
SKIV2L2
TTI1
SEC24A
CSTF2T
LRRC47
SLC30A1
DNAJC16
THAP11
CBX7
PDZRN3
PHF8
DCP2
SMYD2
PXDC1
SMC5
TSPYL4
TCF20
RAB3GAP1
C2CD5
SLC5A3
MGA
VWA8
SLC9A8
CAMTA2
GPR116
DYRK4
POLR2I
TBC1D9
GNPTAB
CXorf40B
HIC2
RFNG
RPIA
DENND3
LRRC8B
AHSA2
ZDHHC17
HRAS
TLK2
SGMS1
NACC2
THOC2
MORC3
ANGPTL2
KANK1
FANCI
TRIM37
PRKCDBP
NEDD4
BBX
ABHD3
RANBP6
UTRN
TMF1
WDR73
ANKRD28
ARHGEF18
NPTXR
MAST3
PABPN1
RALGAPA1
COBL
ZC3HAV1
FRMD4B
ATPAF2
CREB3L1
CHI3L2
NTAN1
ZFC3H1
RUSC2
PIK3C2A
CYHR1
OLFML2A
ITPKC
TSR2
ZBTB22
SLC35D2
WWC1
DNAJC9
GPR126
TMCC2
DNAJC2
RQCD1
STARD13
TSR3
COL4A5
PIKFYVE
ATG4A
KLHL9
UHRF1BP1L
SLC36A1
MFAP3
ZNF473
OLFML2B
MED8
MCAT
ARID5A
SNAI2
SS18L1
PSKH1
FBXL14
HOXA10
SEPT7
SETD1B
PCNX
SP3
GPX7
TTC9
MAPK8IP3
CDKN1C
KIAA0556
MINA
COG7
TICAM1
THAP3
ROBO1
ZNF629
ASTN1
SYP
TNNT1
SETD1A
SNAPC5
TAF6L
DIDO1
OTUD3
ADCY2
SIK2
PDE8B
CDR2L
KIAA1467
KNOP1
ATP10D
PIBF1
CEP170B
VPS13B
ADCY1
TMEM251
SVEP1
TNRC6B
MARCH3
SARM1
FOXC1
TRANK1
SACS
CAMTA1
ZNF248
TMEM159
DHRS1
APOOL
SALL2
TMEM30B
MBOAT2
SNX13
TRIM22
RMND5B
ZBTB7A
ATG2A
PFAS
FAM179B
SHANK2
PLCL2
TCF25
SMIM8
CXorf40A
KIAA1462
CLIC5
PRMT3
OARD1
SRC
PVRL3
USP12
TMEM158
FEM1C
YAP1
TEX30
TMCC1
RPS11
ABCA5
GTF2H5
TDRD7
ERI2
PPFIA3
SFMBT1
LDB3
PAQR3
RPS12
COQ2
VSTM4
PLCB3
TMEM246
ATAD2B
ZC3H4
DPY19L4
IQCK
MFSD9
MAPKBP1
MLC1
ZNF787
RAB22A
PHLPP2
CLIC2
DHX57
MXRA8
KIAA0895
RPP40
BICC1
SATB2
NFASC
SPDEF
ZC3H3
POP1
ZNF184
FAM114A1
MFHAS1
FAM149B1
SHC2
RAB40C
RND2
ERCC2
PGAP1
NPHP4
ITGAL
KAZN
NPTX2
DOCK3
PPWD1
ABCC10
SNED1
LPPR4
ABTB2
CLCN2
MTMR1
C14orf79
RECQL4
CCNE1
G0S2
LIN37
ZNF688
METTL18
CD3D
HSD17B8
CAND2
PDZD8
GLCE
RWDD2A
PINLYP
ZNF467
MCM9
RNASE6
OSR2
ATP11A
ATP6V0E2
B3GNTL1
APLNR
OIP5
SRRD
COL9A2
KIF3A
SMPDL3A
ZKSCAN4
CBR4
MT1F
DHODH
TRMU
PHACTR1
INPP5B
CEP112
DNA2
TAF5L
ZNF75D
TOP3B
FAM134B
FCHO1
NENF
PARVA
PMS1
TTC30A
NUP50
VPS13A
RPL35A
FAM69A
RSBN1
PON3
C12orf29
BHLHB9
CALM1
KRT81
ELOVL2
KANK3
SECTM1
SOX2
XYLT1
PRPF40A
MYO1F
ATP5A1
ATRNL1
TRIM66
MDM1
HIPK2
KSR1
ZNF276
EMID1
IPO9
PENK
HOMER1
NGDN
PTPRA
SPRR1A
RSAD2
CFH
ABHD5
IRAK3
TMEM223
H3F3A
IQSEC3
GTPBP3
CLMN
HOXA5
GRIK2
PRPH
DUSP7
RBM8A
ZNF250
METTL21B
OAZ3
DCBLD2
SAMD14
SERPINA4
POLR2E
THSD7A
MRPL23
FAM189A2
LRRC15
SST
TTBK2
RAP2B
AGFG1
MAP3K9
EXPH5
HLA-A
ZNF23
ERC2
TWIST1
KRT20
MYOZ3
RPGRIP1L
CHD5
RABL3
LYZ
SETD4
YPEL1
ATP9B
SOCS7
GRIP1
IFITM1
TUBB2B
SLC25A42
ZAP70
CCL8
LIAS
CD7
DOK2
IFI44
NFKBIB
ATP10B
GFOD2
PLXDC1
MYBPC1
FUT3
SHMT2
KIAA1107
RAP2A
MUC6
CLDN18
NUDT13
ZNF79
ARID4B
PPBP
MROH7
MYRIP
PRDM10
ASXL3
U2AF2
MAN1C1
DIS3
SFTPD
PACRG
ALMS1
DNAH7
DNAH17
MAN1A2
DTNB
ATP10A
ITGA8
CADM4
HNRNPA1
RPS9
ATXN7L1
C1orf105
TPM3
ERN2
BCAT1
INSL3
CYP2C9
NOP2
MTMR6
GLA
SELENBP1
HSPA12A
RALA
FBXL2
HLX
NAT1
ELL2
ETS1
TFAP2B
ADAMTS2
HOXA2
TRAF3IP1
LSAMP
GPR65
MYH6
PMS2P3
PRKAB2
TFF2
MLLT1
ETV3
ZBTB25
ARFIP1
ODF1
FSHB
SSTR3
INADL
ABO
PDHA2
RLN2
HES2
CEBPE
TSHB
CMA1
HIST1H1D
HIST1H2BO
ARPP19
SSTR5
GPR12
FPR3
TNFRSF21
VPS52
GPR37
COL8A1
SSTR2
CLDN8
IVL
TEAD1
TPH1
COL4A4
TSPAN2
PAK3
EYA1
GPR3
MNX1
P2RY10
PRF1
UPK1A
NHLH1
ZBTB33
CLDN9
CALCB
COL4A3
GPR6
NOP14
WDR43
IREB2
SPRYD7
ZKSCAN1
USP19
CLK1
ZNF266
TAF1B
MAN2B2
CCNB1
GATC
ZNF394
ZNF160
SLC46A3
CDC42EP4
NOTCH2NL
ANKRD36
DIXDC1
SBSPON
TWISTNB
SP1
YIPF1
IPCEF1
LRCH3
PLCH1
ZNF468
TET3
UAP1L1
DCAF4
ZNF423
ACOT11
RRP15
NAAA
AHCTF1
HSPB6
KIAA1549L
TIPRL
TOX3
MEGF8
MAP3K1
DENND4A
SP140L
TOR1AIP2
PLXDC2
RIMBP2
C19orf40
UNC13A
CCDC57
IQSEC2
BRWD1
ZNF204P
PDE12
SLC38A6
SFT2D2
TOM1L2
CNIH3
DOK5
ALPK3
KCTD20
FSTL4
SLC9A7
DOT1L
PIWIL1
LRP5L
TUBGCP5
CDKAL1
KAT8
FAM149A
ZNF780B
ZNF8
ZNF41
ADAMTS3
FAM13C
ZNF362
KCNMA1
LRCH1
SMG6
RBM34
FAM105A
SLC26A10
SUSD5
MTUS2
SPATA2L
GRIK5
DDX51
ASPHD1
APOBEC3F
SCAI
BRSK2
CCDC64
FNBP1L
KIAA1731
ZNF528
ZNF33B
SEMA6A
RNASEH2B
KANSL1L
ZNF280B
DENND5B
METTL10
LRRC40
FBXL18
HIST1H2AC
GRB2
KIAA1024
LRRC42
SPICE1
ADTRP
NRIP2
TTC22
RC3H1
TSC22D1
MCF2L2
DNM1
RAG2
ZNF550
PIK3C2G
EXOSC8
ARHGEF10
CNTNAP2
YOD1
DOCK10
NOS1AP
WDR61
PABPC1
CEP152
CDH22
REPS1
DLST
NUP54
WDR62
PRKAG2
ZNF273
DGCR5
EMC3
ERGIC3
DNAH3
SLC8A2
TRAPPC10
LFNG
TNN
ZNF529
ATP8B3
RUNDC3B
LONRF1
C19orf26
MYH15
PELP1
DOCK5
KIAA1614
GGCT
SPG21
TNNT2
GPR98
STOML2
IHH
ZNF428
ACSM1
BEX4
SUMO4
ABCA12
IBA57
DUSP10
DIRAS3
ETV2
STXBP5L
PHC3
SORCS3
ZNF391
DIP2A
SCFD1
FCF1
GTF2IRD2B
LTN1
TTC12
FGD2
ERC1
SPATS2L
PHF7
TSC2
BRMS1
CEP41
SH2D3C
FLCN
PLXNB1
ASCC2
DDX27
SPATA5L1
SEC16A
FLG
IGFALS
PHF3
AKAP8L
GORASP1
RBM26
ALPL
CYFIP2
DNAJC11
MTMR7
MYH7B
DUOX1
CXorf57
NUDT7
LILRA5
GUCA1B
TTC18
NCLN
UBQLN2
ZNF277
ZNF440
PTGDR
ZNF81
SNRNP40
CD72
ARFGEF2
RPL3
ZNF721
UBXN8
CBX2
SLC39A9
ZXDB
IFIH1
POLE
SEMG2
DAAM1
PHLDB1
NCKIPSD
SBNO1
RIMS1
TAF4B
LPXN
TTLL12
TGIF2
LAMB2
MYH7
TMEM115
ZNF460
CYSLTR1
XRCC3
DGKB
TAOK1
HDAC3
YIPF3
PPP1R13B
DGKH
ZNF10
MUC7
RRP12
TAPT1
KLHL1
C10orf12
VAC14
HOXB9
TMSB4X
HSP90B1
PQLC3
ZNF682
GRIP2
C19orf10
BRCC3
OR2B6
ATXN3L
TBC1D22B
PRR14L
FOXL1
MAGEC3
CCL2
HTR3A
MAG
DSCC1
SUPT20H
PRODH2
KLK1
TAF1
SLC25A30
CYP2U1
DCLK2
TM6SF2
PYHIN1
OSBPL10
HRASLS2
USP53
GDF11
DLEU2L
ATP8B2
PRB4
GABRG3
FAM76A
MICU1
ARHGEF4
LMNB2
RPAIN
SPN
ZNF224
RUNX2
MKRN2
ADAM15
RDH11
NCR2
HOMER2
AMACR
BTBD7
TRAT1
HERPUD1
SPC24
PRDM1
RASAL2
BTNL3
SFXN3
MAST1
RPL15
NDRG3
SHMT1
KRT3
DISC1
UBE2NL
ZNF227
HIRA
HLA-DMA
FOLH1
IFIT2
ABCA6
C18orf25
KAZALD1
CACNA1S
OLFML1
ORAI2
PWWP2A
FAM49B
NXPE3
MYH14
ZNF675
RPL10L
ZSWIM1
ZSCAN18
CINP
SCUBE3
USP27X
ERICH1
TIMM50
TMEM144
ZNF573
ANGEL2
GTPBP4
SIX5
ZNF234
ZBTB7C
PLEKHA2
WNT7B
CNPY4
SEC61A1
EIF3L
CHCHD2
NGRN
COPZ1
VPS35
S100A6
AES
ITM2B
TMSB10
WDR6
EIF2AK1
RTFDC1
NAMPT
WAC
TMEM30A
PERP
NAA50
PDCD6IP
ADIPOR1
COPG1
UBE2Z
GSTK1
CNDP2
DDX56
HN1
A2M
TM9SF3
TRIM44
ADI1
RAB31
NRBP1
TMEM50A
C3
C14orf166
POMP
PIGT
GOLM1
MTCH2
NDUFA4
TRMT112
PTPLAD1
SLC39A1
PNRC2
WDR83OS
ZNF106
GPS1
YPEL5
YKT6
PRMT5
GALNT2
SNX6
SSR3
ALDH18A1
SNX5
PRR13
TMEM43
NPLOC4
UFC1
CNOT2
UBE2H
NDFIP1
ATP5E
NUCKS1
GOLPH3
POLDIP2
MAPKAP1
BZW2
LARS
SELT
YTHDF2
SPIN1
CCDC47
SUPT16H
PCNP
ARPC4
GOLGA7
ENAH
WBP11
UBE2J1
SLTM
USP39
NSFL1C
YY1AP1
EVL
TFG
DDX41
MED4
CTDSP1
HIGD1A
THRAP3
PPA1
CDC42BPB
SLMO2
ARL8B
TNS3
SDF4
ARMCX3
NDUFA10
PREB
PIAS1
RNF130
CPSF7
BACE2
METTL9
HSD17B12
CMPK1
MIF
PIH1D1
CAB39
SUCLG1
PMEPA1
GTF3C5
GPBP1L1
CDC27
MMADHC
NAT10
EPS15
ARFGAP1
CYBRD1
C16orf58
LIMA1
AKIRIN1
KCTD3
PTCD3
FAM192A
FXYD6
EMC7
TMEM214
IARS2
DSG2
HERC2
STRN4
BACE1
MCMBP
KLHDC2
MRPL18
DCAF6
BAG3
DUS1L
VPS4A
TPCN1
RSL24D1
DYNLRB1
MRPL42
PEF1
C19orf53
SPCS1
PPP6R3
KIAA0319L
TOLLIP
CNPY3
MRPS7
LAP3
STUB1
ARHGAP5
HDAC7
KCMF1
AFTPH
CARKD
ERBB2IP
MRPS35
MAP7D1
POMGNT1
BTBD1
SAE1
CMTM6
VKORC1
NOSIP
BCL2L13
ENOPH1
C16orf80
TOMM22
SLC25A38
NOP10
NGFRAP1
TTC19
SAP30BP
FAM129A
TSSC1
VPS51
CNOT6
LAMTOR3
CHCHD3
DCXR
TM7SF3
WBP5
DYNC1LI1
MSRB1
UBE2Q1
TSPAN13
MRPL16
TIMM10B
MORF4L1
RNASET2
BAZ1A
ASNSD1
CCNB1IP1
HSD17B11
GMPR2
SSBP3
EFHD2
MAT2B
SQRDL
PHLDA1
MRPS2
CXCL14
FKBP3
BSDC1
ZNF22
RPS27L
TMEM248
PRC1
PPDPF
UBL5
TSPYL2
DCTN4
NUP85
WRNIP1
HGSNAT
ZFAND3
VRK3
FAM53C
MPC1
ECI2
COA3
MRPL15
GIT1
SNN
FIS1
RBM47
NMD3
FAM134A
NUSAP1
PRPF38B
SLC38A2
COPS4
AZI2
PTMS
MRPS16
OSBPL9
COMMD3
MRPL13
UFM1
NT5DC2
ATP13A1
WDR41
BFAR
EMC8
ZNF706
MEA1
TMEM9B
SLC12A7
ARGLU1
ZNF672
DCTPP1
GMPPA
COMMD9
NDC1
FAM96B
AAAS
ARHGAP17
ZDHHC3
GGNBP2
FAF1
UBP1
PTGES2
FXYD5
CHMP5
NPDC1
RRAGC
AAR2
WDR11
ANKRD10
TMEM165
AGPAT5
CUEDC2
TEX2
IFT57
DERA
FTSJ3
TEX10
MRPL4
MRPS10
WDR26
UBR7
MFSD1
XAB2
CMAS
MRPS34
TMEM2
C9orf78
RBX1
HMOX2
SENP2
C21orf59
RETSAT
CCDC25
RMDN3
NFYB
C17orf62
GATAD2A
TSEN34
NIF3L1
RBM22
ERGIC2
SLC25A37
SMAP1
MKKS
AP5M1
SRPRB
UBE2O
CRBN
SCAMP2
INF2
TRIB3
GLT8D1
ZNF395
SLC52A2
HMG20A
CARS2
TSR1
CDC42SE1
APPL1
DDRGK1
NDUFA8
CLN6
OLFML3
MCTS1
SPATA20
MEAF6
RSF1
AMZ2
ADCK3
ISOC1
VPS4B
DERL1
WHSC1L1
TMEM254
CCDC92
MAGEF1
TRAPPC11
EPS8L2
CLDN1
TULP4
ARMC1
RAB25
C8orf33
TIMM13
NANS
UQCR10
LMBRD1
IP6K2
GOLT1B
REXO2
C6orf211
OSTM1
OXR1
DHX32
NOL6
NDUFB2
MRPL44
ALG5
FYCO1
MKNK2
SCAND1
STMN3
PQLC1
RPRD1A
FN3KRP
MLPH
MOCS2
NR1H2
ARL6IP4
SCPEP1
APPL2
LANCL2
C12orf10
PLEKHO1
PNMA1
ECSIT
NDUFB4
NUBP2
TNKS2
POGK
NAGK
C1QA
UTP11L
SLC38A1
NKIRAS2
GOLGA5
SUV420H1
RUFY1
NOL8
TSKU
MUL1
MEX3C
FAM111A
ZDHHC6
CNOT7
MID1IP1
CKAP2
EIF2D
SAR1B
FBRS
UGGT1
POLR1D
MKL2
DDA1
ZBED5
BCCIP
SECISBP2
TBC1D15
DROSHA
MRPL24
PARL
PDP1
ANKZF1
SLC25A10
SAV1
DHX40
WDR74
MRPL48
EDEM2
SS18L2
BDH2
RNF7
AGO1
CCDC90B
UBA5
LAMTOR2
FAM188A
C14orf159
RNPEPL1
PSENEN
KRCC1
OSBPL11
IPO4
HERC1
RSAD1
TACC3
CAMK2N1
MAP4K3
GALNT7
C11orf57
CDK5RAP1
TIMM9
NLK
PELI1
NDUFB11
STYXL1
ACSL5
RHOT1
SPATS2
LGR4
SNAP29
COQ4
NAV2
FAM208B
BEX1
DERL2
THOC7
PFDN2
FAM160B2
PHC1
MRPL22
UBA6
PPCS
ERMP1
GTF3C3
RCOR3
TMEM176A
SESN1
TYW1
ZC3H7A
ZWILCH
GMNN
COMMD8
RCBTB1
TRAPPC2L
FTSJ2
TIMM8B
CRELD2
NRSN2
GOLPH3L
LRRFIP2
DARS2
METTL17
USP21
TNFRSF12A
EXOSC1
S100PBP
PSPC1
MED9
AKTIP
C12orf4
NUDT9
MICAL1
RWDD2B
RBM7
CARHSP1
MRPS18A
USP16
PGLS
APH1A
FAM204A
SNF8
SFXN1
SMU1
ROGDI
ACTR6
VPS13C
FANCL
MRPS30
CDCA4
OAS3
ZNF281
TRIAP1
SNX10
ABT1
TIMM10
DNAJC1
PGP
MBIP
GTF2IRD1
ZNF639
NDE1
TMUB2
PROSER1
CERK
VPS54
STEAP3
RNF216
SDCCAG3
REV1
FBXO3
PANK3
AACS
DNAJC15
SIL1
LZTFL1
MED28
COMMD10
MCCC1
RPAP1
TTC4
DAZAP1
ALG12
H2AFY2
CMC2
GID8
UFSP2
HEBP1
CDCP1
SMARCAL1
TMEM242
PLBD1
NFS1
CAPRIN2
DNMT3A
GMCL1
TOR3A
HEATR2
GPN3
RPF1
MUS81
TMEM33
TBC1D17
PSMG2
GREM1
YARS2
BBS1
PELO
COLGALT1
KCTD5
POMT1
TMEM14A
ZCCHC8
XPO4
AGBL5
EXOSC5
ENY2
IFT46
NDUFA4L2
SLC35C1
KLF11
ALAD
EIF2B3
ZNF302
THYN1
THAP7
SNRNP25
SLC2A4RG
UXT
RNASEH1
ERO1L
MST4
ARHGEF3
TRPS1
FOCAD
FAHD2A
WDR59
GLYR1
HILPDA
DCP1A
PNPO
WDR12
TMA16
SMG8
PAXBP1
IMPAD1
FAM13B
SLC35A5
TBK1
UBE2W
MAP1S
LHPP
E4F1
RANGRF
APTX
RNF38
CD320
FHOD1
TMEM134
UCKL1
RIOK2
MRS2
FBXO34
THTPA
C8orf4
CEP55
PARP12
RCL1
CCDC91
C1orf115
DHDDS
TEX264
LRRC20
ECHDC2
KCTD15
ASH1L
ANAPC2
ORMDL2
NIT2
MRPL39
MAFB
JMJD4
LYRM4
TMEM57
NDUFA3
RFWD3
C9orf114
CHORDC1
DPP3
AGK
KBTBD4
MAGEH1
LMCD1
DUSP12
CDC73
DHX35
AURKAIP1
ABHD4
MARCH5
DCUN1D1
DTL
MRGBP
POGLUT1
FAM114A2
LPAR6
C10orf2
NOL10
CECR5
RBM28
HEATR1
CISD1
RINT1
REC8
LIMD2
URGCP
HAUS6
HECA
LEMD3
TFB2M
ZDHHC7
SDAD1
ATP13A2
NUDT2
CPPED1
IER5
TSSC4
KIAA1551
TMEM39A
INTS12
TRIT1
SUV39H1
NUP37
NRN1
EIF4ENIF1
DRAM1
CCDC53
MKS1
AVPI1
HECTD3
ABHD10
PHLDA3
IMPACT
ZXDC
PLEKHF2
CHCHD7
CRIPT
PLEK2
C4orf27
YRDC
LARP6
PIGG
MRPS33
CWC25
LHFP
RAPGEFL1
ACTR8
ASXL2
DYSF
NCAPG
MECR
FZD4
STX17
PJA1
RAP2C
PUS1
ATPIF1
ATG7
TRAPPC13
SLC22A17
PCTP
S100A14
NES
VPS28
SDF2L1
SLC4A1AP
PTBP2
LRRC8D
SMUG1
RHBDF1
MUC13
DAK
FANCF
SYBU
TSPAN15
ARMCX1
EIF2AK3
APIP
LACTB2
SARS2
SEC22A
RNF43
SNX24
GRAMD3
NXT1
IFT52
TTC27
SDPR
C1orf109
UTP6
MTO1
LEPREL1
PDGFC
SEZ6L2
C1orf27
CCDC51
RGCC
SLC25A22
CNIH4
LXN
OGN
VWA1
PTRH2
MSL2
NAA40
ZNF544
PALMD
RNF138
CDK5RAP3
NARFL
CHMP6
PACSIN3
TAPBPL
EXOC5
FBXW7
ZMAT5
XKR8
NOL9
DHRS11
UPF3B
COQ6
RNF111
ZNF574
STX18
WARS2
REXO4
NUP107
ANKRA2
TMEM39B
PANK4
TMEM38B
MSRB2
DCPS
TMEM62
REEP4
HOOK2
SMC6
ATAD2
INTS7
SAYSD1
NT5DC3
CWF19L1
SMYD3
C11orf71
TMLHE
KATNBL1
BSPRY
SCML1
TXNL4B
ACP6
SIRT7
KRI1
GPN2
SRD5A3
UGGT2
CCDC109B
CHFR
VAV3
DALRD3
PANK2
SH3GLB2
TMEM206
TMEM51
SPCS3
FHL3
INTS6
C14orf132
KCTD9
PNMAL1
EGFL7
SLC35F2
CEP192
CHD7
RPL26L1
FCGRT
ZAK
TMEM132A
NADSYN1
ASB8
RPAP3
FNDC4
ACSF2
DUSP22
MED23
IGF2BP2
THOC6
PPP1R13L
LIMD1
PPP2R3C
MOSPD1
DSE
ASRGL1
DEPTOR
ESF1
NOC4L
RNF25
ASB13
TNS1
POLR3K
C12orf49
ACTR3B
MLYCD
CSGALNACT2
TESC
GON4L
FBXO5
TPPP3
TRMT11
SIRT1
MTHFSD
WDR3
GUF1
GALNT12
PAK1IP1
MRPL2
NETO2
NOC3L
MRPL35
DCHS1
ISOC2
MAGOHB
GPATCH3
C17orf85
TMEM177
FAM57A
BAALC
CNNM4
PLSCR4
NOTCH1
NABP2
C9orf40
INTS8
KLC2
LRRC61
ASPSCR1
RPS6KC1
ANO10
YEATS4
GCC1
GMIP
RRNAD1
ZFAND1
FAM193B
CTBS
C11orf1
MYNN
CHST12
SLC37A1
CDKN2AIP
TMEM106B
RAB17
ZNHIT6
HSPB7
EHD3
CCDC59
FBXL15
LETM1
PIP4K2C
DDX58
PYCRL
METTL22
NFU1
QRSL1
ARAP3
PLCXD1
PCSK1N
PCYOX1L
BRF2
PAAF1
HOXC10
TMPRSS4
PNKP
TMEM168
KRT23
ARID3B
TUT1
MYO5C
PTER
ZFP64
CUTC
WDR91
TTC17
EFTUD1
SOBP
DNAJC12
TRNAU1AP
RMI1
FHOD3
ACN9
MRPS17
C1RL
PUS7
SLC2A8
SLC35E3
SLC30A5
SPRR3
PLGRKT
RNMTL1
STAG3L4
EDN1
TFPT
POLR1E
FAM206A
TMEM140
DCAF10
FASTKD1
MANEA
MIS18A
NDUFAF4
NUP43
C2orf43
C14orf93
C1orf106
PLEKHA4
C11orf30
GALNT11
PLAC8
FASTKD5
ETNK1
HS1BP3
RNF121
C12orf43
AP1AR
PLEKHA1
CD248
MYO9A
C5orf28
TPRKB
NIP7
OPN3
PARP8
PARP16
RNF34
CEP70
MORC4
CORO7
REPIN1
THNSL2
RHOF
PIGN
CSGALNACT1
ZNHIT2
METRN
HPS6
VPS37C
NPR3
SRBD1
TINAGL1
WDYHV1
LAGE3
ZCCHC2
C1orf35
ITIH5
PPCDC
ANKRD49
MOSPD3
BCL7C
TMEM184C
PXMP2
GPATCH2
CYB5R4
CTPS2
NSD1
GEMIN7
ZNF839
ASPN
ZNF576
MMRN2
IPPK
PID1
ARMC7
SMIM7
MYBBP1A
C12orf5
OBFC1
ABHD8
ASAP3
RNF141
ORC6
KLHL41
SPAG16
GAR1
DDX54
RAPGEF6
HSD17B14
C3orf18
IL20RA
DCUN1D2
FKBP11
LSM8
C2orf44
THG1L
ZNF232
TTI2
SLC50A1
PHF10
PRR15L
C2orf42
SAP30L
TRMT13
UBIAD1
PELI2
OXSM
ELTD1
MFF
RBP4
RASL11B
RPP25
DUSP26
TEFM
NMRK1
PBK
DBR1
PODXL2
THSD4
TMEM120B
PITPNC1
KLHL2
NAA15
SLAMF7
PAPOLG
MRPL11
ZNF562
ATG2B
PDLIM2
DNAAF2
RASL12
TFB1M
UBTD1
SLC41A3
C2orf47
BRIX1
QTRTD1
DACT1
PEX26
LIPG
TIMM22
SIRT5
FKBPL
MACROD1
FBXL6
AGO4
BIN2
UBAP2
WDR70
PPARGC1A
SCG3
SCUBE2
GTF3C4
AFF4
FASTKD3
TWSG1
RHBDF2
EMC9
SRR
TMBIM4
EDC3
RAB8B
HSPA14
JAM2
NT5C
SLC39A4
ETAA1
NARS2
TMEM160
MRPS22
ZBTB38
ZNF408
PGBD5
ZNF331
TMEM100
TGS1
EGLN3
SCRN3
PHACTR4
PAQR6
DNAJB14
ZNF654
C10orf88
CEP63
GIMAP4
MRPL46
ZDHHC14
THUMPD2
FKBP10
FLRT3
WDR60
GEMIN8
TMEM185B
IL17RB
SH3TC1
SPHK1
TIPIN
ELP5
SUV39H2
RNF128
MOB3B
ZNF350
GLTP
ETNK2
HMBOX1
CHAC1
GALNT14
CCNK
TSPAN12
PDCD5
CAAP1
OGDHL
MAP3K6
MSRA
TRPV2
C1GALT1C1
HSPBAP1
NIN
RBM15
KCNMB4
C3orf14
HEATR3
DAPP1
DTWD1
THAP1
OLA1
CENPQ
PCOLCE2
ZDHHC13
WDR44
ECHDC3
TRMT12
RNF219
PDGFD
FBXO2
KIF15
PDSS2
AK5
ZBTB10
GRAMD1C
ZNF219
TMEM204
FLVCR2
POLI
MED31
MYO19
MPP5
WRAP73
IL18BP
NOL12
ELAC1
B3GNT2
GPRC5C
DDX31
ATRAID
VANGL1
KLHDC8A
MICALL2
CAPN10
NABP1
ARMCX5
ASCC1
C1orf159
LRRC49
EHMT1
CLN8
CASD1
CDC37L1
SLC29A3
BOLA1
LRFN3
NUDT15
USE1
EXOC2
DIABLO
TRAPPC2
HERC6
NHLRC2
KLHL26
ADAP2
ATHL1
TRPM4
NAA35
AVEN
NAP1L2
OTUB2
KLF2
IFT81
DPM3
ALG9
CEPT1
GAREM
NAA16
ZNF358
POLH
C5orf42
SERTAD3
ADAT1
SLAMF8
CCDC88A
GRHL2
SUSD4
FKBP14
BPNT1
PRR11
PGS1
COQ10B
CIDEC
LIN7C
CNTNAP1
XYLT2
HPSE
EPS8L3
TRIM68
C1orf50
LAMC3
PRMT7
SNIP1
TMEM45A
ELMO3
RAB38
ACBD4
CLSTN2
TTYH1
SCARA3
RBFA
TTC33
EBI3
SULT4A1
AGO3
FAT4
PXMP4
FA2H
ARHGAP10
BCOR
TREM1
EMCN
ANKRD11
C1GALT1
RAI2
LRRK1
TASP1
BCORL1
GLTSCR1
RIC8B
SLC35C2
TMEM70
C4orf19
KLHL36
EGFL6
C7orf63
NSUN3
POLR3B
TMEM127
PAK6
TMEM53
CA14
CUEDC1
DYNC2H1
CCNJ
CENPO
GDAP2
C3orf52
OSGIN1
C1orf116
WFDC1
KDELC1
TTC13
PORCN
HCFC2
PSMD10
BBS10
A4GALT
NXN
DCLRE1B
LRFN4
CHIC2
SHCBP1
RAD54B
ZNF180
SOWAHC
SEC61A2
CLCF1
ENOX1
NEIL3
TMEM40
RPAP2
CECR1
C1orf54
RSRC1
GCNT3
MYOZ1
SNCAIP
DSN1
SH2D3A
TRPV4
ELL3
WWC3
B3GAT1
NDUFAF5
C14orf169
MARC2
BCL11B
PALB2
CEP72
ELOVL4
HUNK
WDR5B
GEMIN6
ZNF267
NEK11
PBLD
BORA
COX15
ZNF16
RTN3
ROBO3
EAF2
NME7
RHCG
CENPN
C16orf59
NRIP3
COPZ2
KCNJ16
CYP20A1
PLEKHF1
EXO5
SOX18
KIF16B
ZNF12
CADPS2
LRRC16A
MARCH1
MAP7D3
ABCA7
CPEB1
RAB3IL1
TMC5
TSEN2
OGFRL1
SPATA7
PLA1A
CCDC28B
NCAPG2
TMEM143
DPH5
CEND1
MCPH1
SLC15A3
ZNF26
THAP10
RWDD1
TMEM50B
PIEZO2
ZNF226
PHF20L1
MS4A4A
FBXO38
WDR25
ARHGEF28
CEP85
FGG
SIRT6
SLC6A20
KCNK5
ACSS3
CAMKMT
IRAK4
DIRAS2
TOR4A
CLSPN
RAB20
ACTR5
BAG4
COL4A3BP
ZMAT3
FAM118A
PDZK1IP1
LRP12
CHST11
ZNF606
ARMC9
FBXO22
PARP6
DET1
PEX5L
CASQ1
DEF8
POPDC2
MREG
ALG6
DPPA4
LSM14B
PTPLA
PCDH12
KLF3
PTCD2
ATP8A2
RANBP17
C2orf49
DECR2
NUDT18
MS4A6A
BANK1
GDAP1L1
BEND5
HPCAL4
UXS1
ZSCAN16
SPSB1
DCLRE1C
NLRX1
RAB11FIP1
TBX3
FZD3
RTP4
TMEM35
STK32B
HHAT
BBS7
SEMA3G
IGFLR1
SAMD9
AGPAT4
SMPD3
DENND1B
HS3ST2
METTL4
LGI2
TMOD2
PLAC1
MNS1
YBX2
QSER1
AP5S1
CPNE7
NT5M
FAM173A
ZNF586
SHPK
CACNA2D3
TDP1
APOL6
DCAF16
FGGY
GPATCH2L
GDPD3
AGPAT3
DUOX2
MYOT
PRRX2
LPPR1
SLC27A5
SIDT1
TFCP2L1
TRIM36
PCDH9
RNF186
VASH2
PRR7
HEY2
TMEM180
DPF3
SH2D4A
SETD6
RBM41
POF1B
TMEM260
TTC26
ERAP2
LIN7B
CLEC1A
RPL36
DENND1A
FZD10
ZNF329
CRYZL1
VTCN1
GTDC1
TBC1D8B
SMPX
NOX4
GIMAP6
ZFPM2
ZFHX4
ZNF771
SLC35F6
MTL5
ECT2
PILRA
AGMAT
SNX16
VPS53
SLC6A14
MGAT4A
MEPCE
DHRS9
THNSL1
ZNF34
ANGPTL3
SYNPO2L
CXorf56
SMCO4
WDR55
VCPIP1
LATS1
MBNL3
GAL3ST4
RBM23
GPATCH1
MRPS28
SLC6A16
GFOD1
MTRF1
RABL6
ITGB1BP2
RAI1
CDKL3
EFHC1
CARF
TTC23
ARL15
IPP
HDAC11
ZNF432
ZNF671
EHF
FKRP
ZNF14
NUDT11
MFSD6
CLEC4E
LY6G5C
DNAJC17
NARF
HERC5
RCAN3
CHODL
ANKFY1
ATF7IP2
FAM198B
COLEC11
SLC12A8
KLF13
TTLL7
LHX6
SLFN12
CEP97
SPAG4
FRAT1
CLEC5A
PGPEP1
TM6SF1
TMEM255A
CALY
RNF122
GPR85
NDOR1
ZNF446
FGD6
BHMT2
ZSCAN5A
ERMAP
FRS3
DKK2
MMP28
FICD
SLCO4A1
CRNKL1
SLC16A10
ZCCHC4
LTBP3
TRIM45
ZMYM6
POPDC3
CABYR
ZFYVE21
KLF8
KLHL12
SLC27A6
GLRX2
SULT1E1
ADAMTS5
TRHDE
PSTPIP2
PCID2
TMEM19
MYL7
CLIP4
DDX25
CLEC4A
UGT2A3
LRRC2
TIAM2
MCOLN1
AKIP1
GBA3
GALNT6
RUFY2
MOCOS
UCHL5
ACE2
DUSP13
ST7L
BANP
MRM1
TXLNG
GIPC2
ARSJ
ECHDC1
OLAH
HOOK1
C11orf73
C4orf29
ZNF587
HRASLS
HS3ST3A1
ACAD10
RNF220
ANKS1B
E2F8
SLC2A9
TAC3
SOX17
APBB1IP
ZNF750
ASB7
COPS7B
LGALSL
KIF26B
LRRC36
DDX43
METTL8
LONRF3
KCNE1L
ERO1LB
PRR16
CASZ1
CBLL1
XPNPEP3
TMC7
ZNF334
PRX
RASIP1
ACVR2B
STYK1
OTUD7B
CPED1
LMBR1L
PIGZ
HIVEP3
MFI2
CCNL1
SIRT4
EDAR
C9orf9
PRSS21
TINF2
IL23A
IL22RA1
GID4
GSTCD
TNMD
KDM8
HAUS2
CSPP1
PLEKHG6
ANKH
CCDC134
USP48
PPP1R14D
C14orf105
HELLS
IKZF5
BCMO1
C5AR1
L2HGDH
SLC2A6
ANTXR1
MCUR1
CNTLN
TMEM104
MRPS18C
NPC1L1
ZC2HC1C
GNA14
ANKRD55
POLR1B
CDH10
KCNN2
ZNF385D
EPB41L4A
MCTP1
SLC35F5
GAN
DNAI1
FBXL12
NIPAL2
CLEC2D
ODAM
SLC7A9
CRYBA2
HAND1
C11orf63
LUC7L
ANKEF1
MAP9
TLR7
FAM60A
ALDH8A1
FAM184A
C10orf95
ENTPD7
BRD9
PLEKHA8P1
KPTN
EPB41L4B
FBXO40
CNNM1
CASC1
TMEM156
FHL5
DCAF17
LRRC8E
NUBPL
TMPRSS3
MFSD12
CCDC68
SLC25A23
NUDT6
NANOG
SPTBN4
CDHR2
STEAP4
MGAT4B
GKN1
NSUN7
MBD5
ATP6V0A4
EIF5A2
AIDA
SETD8
RC3H2
TPTE
ZMYM1
YIF1B
ADAMTS13
PYY2
CHRNA10
TSHZ2
ZNF215
ZNF669
HAO1
AP4E1
CYB5R2
SCD5
FBXO17
CA8
LRIF1
PDPR
ATG3
KLHL7
TMCO3
ZNF701
ZBTB44
CAMK1D
CASC5
HYAL4
ZNF286A
CXorf21
FANCE
PLEKHH3
TBC1D19
ZDHHC4
KLF4
KRT24
AAMDC
RNF17
EFCAB6
BNC2
CUZD1
CXXC4
RIC3
ABHD17B
MTMR10
ADAMTS9
MYO15A
CATSPERB
DEPDC1
SPATA6
CCDC102B
MAK
MAVS
FAM46C
CD244
N6AMT1
GPR88
PARP11
NPAS3
EPN3
MYLIP
DOK3
CCDC121
CNTD2
VGLL3
RMND1
SAMSN1
CYP46A1
PAQR5
RGS17
CES3
GP6
NGB
RALGPS2
TPSG1
EDEM3
PDE7B
LRRTM4
MTHFD2L
KLHL29
PBRM1
SGK2
THAP9
IQCH
ELSPBP1
SAP130
SMEK1
USP36
SLC12A9
DNAJC28
KLHL28
LRRC19
FSCN3
DNASE2B
ARHGAP28
JPH2
EML4
HHLA3
CCDC81
ZBTB3
FGF20
DNAJA4
GPR97
SNTG1
PODNL1
KCNK7
CALML5
ATP8B4
THAP4
USP25
UBQLN3
C20orf195
OBSCN
NDST3
CYP39A1
ADCK4
SLC30A10
LGALS13
VAX2
ZNF557
CHST4
HRH3
BIRC7
PQLC2
SPTLC3
SAMD4B
CEBPA-AS1
CCDC15
ARL14
BET1L
MYCT1
SLC28A3
TMEM230
SERGEF
RNF19A
MCOLN3
SIRPG
SNTG2
BCAS3
SERINC2
HAMP
TXNDC15
ZNF214
SLC13A1
KERA
UPB1
RHBG
ZSCAN2
ABI3BP
NUP62CL
ATG16L1
CRB1
EFHC2
AUP1
MRPL20
TMEM176B
ADM2
KCNK15
MMP26
C21orf62
FAM35A
FBXO4
SLC17A6
TRPC5
PRPF39
SLC22A7
ATP1B4
PACS1
TSPAN32
EN1
CYP2W1
RNLS
CCR10
PIK3R5
IKZF2
PRDM11
SEMA6D
ADAMTSL4
HKDC1
MLST8
BCAS4
ITFG2
CCDC40
PDZRN4
GPATCH4
ELP6
C16orf70
MCTP2
FTCD
SIRT2
ADPRM
NELFCD
LOC202181
DAB1
SYTL2
FAR2
ZNF532
ZCWPW1
TSGA10
SERPINA10
SDK2
CHIA
OSGEPL1
POMT2
HP1BP3
TBX4
CBLC
TM4SF20
CSNK1G1
FAIM
COA4
AGBL3
SLC9A5
ARNTL2
C7orf43
ZNF692
HEYL
USP49
DNMT3B
CCRN4L
PNPLA3
RAVER2
TBX21
FAM120C
MRTO4
DHRS7B
CCDC82
FOXRED2
ZNF556
MZT2B
SLC5A7
KCNK10
NECAP2
SENP7
SLC19A3
RPS6KA6
CNNM3
SLC12A6
PPA2
UIMC1
ZNF580
CCDC7
LEPRE1
CRYL1
C6orf48
ROBO4
ZNF665
TAOK3
PPP4R2
LIMS2
CSNK1G3
WDR78
GPHN
DYM
UEVLD
KCNJ14
KIF13A
SEMA6B
MMP27
UTS2
SLC38A4
PRDM5
SAGE1
GREM2
LPPR3
GCM2
TMOD3
HAO2
TP73
HRH2
HHLA2
CYSLTR2
CTNNA3
LPAR3
KIRREL
TCP10L
B3GALT1
TLR8
ZNF407
METTL5
C1orf112
AHI1
DCAF13
TCEB3B
ZNF221
PURG
MIP
NDUFA13
PDSS1
ADAMTS6
SLC24A2
SLC7A10
CENPJ
CA10
PSAT1
PRDM12
GPR157
GFM1
GPR110
CCDC33
TRIM46
FRAS1
WDR19
PRDM16
GALNT8
ZCCHC6
CDK5RAP2
H2AFJ
ST6GALNAC4
GMEB1
DPP8
C21orf91
FAM162A
NDUFAF7
PGLYRP4
MANSC1
TBC1D10B
ATP1A1
C7orf49
KANSL3
A1CF
PLEKHA5
MTMR12
RAB23
TBRG4
PADI1
RSG1
RAB1B
ARPC5L
ZNF696
SHARPIN
C1QTNF1
EPB41L5
ST6GALNAC5
ADPGK
SLCO5A1
RNF170
TIGD6
C1QTNF3
AMN
RNF32
TRMT1L
GPR63
STXBP6
DIAPH3
UNC93B1
TSPAN14
CAB39L
ITM2C
PTDSS2
SNX27
FIP1L1
ANGPTL4
LBH
TRIM8
APOL2
RAB33B
CDADC1
TCF7L1
TDRD1
SLC25A32
CTNNBL1
SLC2A10
PUS7L
PLA2G12A
ARHGAP24
APOLD1
TMPRSS5
TEX14
APH1B
SLC25A31
ASAP1
SLC17A5
PER3
GTPBP8
MARK1
C17orf80
POLL
GTPBP2
TDRKH
EPS15L1
SPATA1
CKLF
COTL1
TLR4
HS3ST3B1
RNF123
UNKL
CHST8
TACO1
NOD1
DENND1C
DENND2D
KCNQ4
TNFSF15
APOL3
PPP1R9A
OGFOD1
INSL5
IKZF3
ELP3
TMCO6
KCNMB2
UTP14A
TRPM6
WDR52
NIPSNAP3B
CHRNA9
PDE11A
IL1RAPL2
PKD2L2
VSX1
KCNMB3
ASTE1
GDF2
CSAD
EPN1
PECR
RPA4
CCPG1
MLXIPL
CHST5
IL22
FGF23
PRDM13
CCDC30
MIA2
BAIAP2L2
IQCG
FUZ
CIDEB
C18orf8
MFSD11
ZCCHC10
RNFT1
SCT
ZNF155
YEATS2
CRTAC1
NBEA
MSANTD2
OTOR
NPL
MAP3K7CL
RIPK4
SCMH1
TPK1
KLHDC4
SCYL2
KLHL3
C1orf56
CISH
DCAKD
COQ3
TRMT61B
NRDE2
ANKRD2
FAM135A
BACH2
STMN4
OSBP2
HMGN5
FCRL2
B3GNT4
BCL2L14
PDPK1
WBSCR16
FAM117A
MXD3
PITPNM3
EMC6
HDHD3
KIF18A
TEX11
CSRNP2
SLC2A11
SF3B5
VWA9
SGPP1
SH3BGRL3
IL21
C1orf21
LMAN2L
SYNC
PUS3
GDAP1
RNASEL
MUM1
ULBP2
DEF6
GPR21
TECTA
GPR173
KLF15
PCDHB1
GPR27
KCNIP1
FRS2
RBM17
FGF14
LYRM2
GDF9
PCDHB6
PCDHB8
BCL2L10
KCNIP2
NPVF
ULBP1
CTLA4
BMP15
FOXP3
OR10C1
VPREB1
HOXC8
MCHR1
CHRNG
P2RX2
GDNF
GHSR
GPR25
MLNR
NKX6-1
MOS
ZNF717
NMUR1
TAS2R14
TAAR2
TAS2R10
MYO3A
CACNG5
OR1F1
PCDHB12
PCDHB3
VN1R1
KCNAB3
PLA2G2F
ADAMTS12
YIPF5
OR3A3
CCNL2
TBL1XR1
RNF146
SLC25A28
SLIRP
HYI
MRPS15
RBBP9
MC3R
PRLH
ADAM30
GLT8D2
TEX15
ITFG1
PCDHB13
TMEM14B
G6PC2
HTR1F
OR2C1
TAS2R9
CCL24
OR1D2
P2RY4
MC4R
BNIP3L
B4GALT5
CUTA
SPRY4
TSPYL1
TOB2
EGLN1
STX16
KPNA3
ATP6V1H
DENR
LCMT1
MED17
USP47
FBXW4
GINS2
ANKRD27
RRAGD
PLVAP
BHLHE41
C11orf68
LSG1
PLXNA1
EIF4EBP1
CRISPLD2
ERLIN2
PRPF18
ILKAP
GRWD1
MIS12
SOAT1
GDF15
HIST3H2A
E2F5
C19orf24
RBM48
TMEM208
FAIM3
PIPOX
ZFAND6
RPH3AL
TAF9B
MTCH1
APOO
TMEM126B
WDR4
ACOT9
ZNF83
ASUN
USP3
ARHGEF10L
ASB6
MYL10
F11R
PYCARD
HSPB8
ACAD8
LHX3
CHPT1
CORO1C
DONSON
ETV7
DSPP
NYX
SPDL1
IMP3
PIGP
NLRP2
MRPL34
MAP3K2
MAP1LC3C
CLEC7A
DDX50
UBA52
STRA6
TM2D3
BRIP1
VPS37B
BABAM1
MAP6D1
ACSBG2
WASF2
COL5A2
PRRC1
RALGAPB
GNA12
YTHDF1
UBL4A
SSH1
PIK3IP1
ARMC6
ADSS
JMJD1C
FAM46A
RPE
MPHOSPH8
PPP2R2D
BRD7
DNAJC10
C6orf120
C17orf70
KIAA1598
NRBF2
SETD5
TRABD
RAB9A
PHF11
DOLPP1
C5orf30
MARCH8
LUZP1
PTPRE
CLPB
ZGPAT
FAM63A
TBC1D12
SYT13
ORAI3
C9orf91
KIAA1324
TRIM52
FAM131A
SYN1
ABHD11
SEH1L
GLRX5
NLGN4X
EOGT
MRPL41
RPUSD2
GUCY1A3
TRMT5
WLS
FAM110B
NOL11
EMILIN2
NXPH3
MRPL52
C1orf174
GNG3
COL9A1
FAM86A
CSNK1E
ZSCAN31
OPLAH
CRYBB2P1
C19orf54
RACGAP1
INO80B
FAM163A
ATF1
GTF2H3
PRND
AMIGO2
TBC1D16
ARHGEF26
P4HTM
EXOC1
NSUN6
WDR13
MTMR14
MYEF2
NAALAD2
ADAMTS1
TBC1D2
MED15
BIN3
CASP8AP2
RRN3
TMEM135
CERS2
MRPL17
SLC27A3
TLE6
TSNAXIP1
ALKBH4
ACTR10
LRRC59
DBNDD1
POLM
ISYNA1
KLK5
UBQLN4
SH3BP4
SPO11
HNRNPUL2
TMEM209
SMEK2
SCIN
TRDN
KCNC2
SCAF4
ZNF324B
ALS2CL
SMIM14
EMC10
LAMA1
FBXO31
TUBBP5
SLC44A1
TBCEL
KCNE4
EFTUD2
KMT2C
ZDHHC9
VPS36
PPIL1
LMBR1
NUB1
AP3M1
ST6GALNAC6
ZNF644
XPR1
MSTO1
ANLN
PPP1R3B
FAM122B
BAIAP2L1
RNF20
ACER3
SLC35B3
AXIN2
ATL2
POLR1A
ZDHHC2
SUFU
HERPUD2
TRNT1
ZNF703
BIVM
TRMT6
SMOC1
DPYSL5
PRTFDC1
HSD3B7
TNRC6C
NUDT5
OTUD6B
BLOC1S6
GRHL1
LPCAT2
FIGNL1
CENPK
APLN
FBXO44
DHX33
ZNF346
CCDC113
TMEM38A
ITGA11
FLVCR1
RAB9B
KCNE3
SLMAP
DCDC2
GPR83
FIGN
NEU4
SURF4
RAB10
PAIP2
YWHAG
SHISA5
TMEM9
UBQLN1
NDUFB9
MRPL37
PRDX5
RHBDD2
CXXC5
MRPS21
MAF1
OSTC
XRN2
C19orf43
TIMMDC1
TMEM245
LAMTOR1
OCIAD1
UBE2R2
EIF2A
ZRANB2
TXNDC12
NOB1
FAM129B
CLPTM1L
VTA1
AP1M1
VPS29
SNX9
TRAF7
SCYL1
C1orf43
FARSB
PDZD11
NAA20
CD99L2
FUNDC2
EMC4
SLC40A1
SDHAF2
FBXW5
SSU72
DNAJB11
XPO5
FAM107B
C14orf119
CHID1
C1orf198
RNF181
STARD3NL
SNAPIN
CWC15
HIATL1
AIF1L
NSUN2
PHF23
SH3KBP1
CCNDBP1
MRPL51
MARVELD1
NOP58
ADPRHL2
STARD10
JAGN1
TMEM14C
ZCCHC17
TRUB2
KIAA1429
NDUFB10
TMEM138
COQ5
BCAR1
FUCA2
SFRP2
PITHD1
FOXRED1
AIG1
DHX36
UCK1
AKIRIN2
PIGS
PTPN23
DCUN1D5
PPP1R12C
TMUB1
MRPL1
HDHD2
MRPS23
NOA1
NEK6
ZC3HC1
CCM2
RHOU
TMEM98
MTFP1
SPNS1
BTBD10
FEM1A
NT5DC1
YPEL3
TIMM21
ORMDL1
KMT2E
SLC22A23
SESN2
SMARCAD1
L3MBTL2
NMRAL1
PHPT1
KCTD10
CHURC1
HACL1
ZDHHC16
ZHX1
JKAMP
NFKBIZ
CNOT10
PARP9
SCO1
SLC25A19
ARV1
SSBP4
BBS2
LDOC1L
UBE2T
PRPF38A
TATDN1
CGN
MAD2L2
SMOC2
AP2A1
FBXO8
NDUFA12
STRBP
MED10
HSDL1
CLDN12
HDGFRP2
EPDR1
G2E3
ORMDL3
POLK
FGFR1OP2
MESDC1
SH3BP5L
STRADB
TRMT10C
C11orf54
POLR3GL
CTDSPL2
NTPCR
C14orf142
PRMT6
GJB2
UACA
TSHZ1
NAT14
FOXP1
USP38
WDR24
PBDC1
SLC25A33
AMMECR1L
NT5C3A
SEC11C
ZNF655
SLC37A3
EBPL
WDR5
PNPLA8
MTA3
PRADC1
NTN4
CCDC3
ALKBH7
ABCB10
FGFRL1
RASSF5
TRPM7
TXNDC11
ARMC10
SUGT1
DDX20
TMEM126A
TMEM69
RAB18
CWC27
ATL1
SCOC
RRM2B
MS4A7
HDAC8
VPS18
BOK
MOB2
ALG1
MTIF3
PDE7A
SPATC1L
ABRACL
SEPT3
PSMG3
DHX37
ZNF704
NTMT1
PLEKHA3
NUDT22
BRI3
GLIS2
LATS2
NUF2
ZNRF1
TRIM4
CYP2S1
FAM118B
ZFYVE1
ZNF581
C9orf37
TSHZ3
SERTAD1
TMEM60
C9orf89
SMIM4
DUSP23
MIF4GD
KBTBD7
LYAR
RAD18
ANKRD13C
FBXW9
DNAJC14
GPR160
ZSCAN21
RAVER1
ISY1
BLOC1S4
YAE1D1
GBP3
TRPT1
NKAP
NICN1
DTNBP1
REG4
COG3
CXCL16
TCHP
COPG2
CAMKK1
TBC1D7
TMEM175
OSBPL5
RASD1
RGMA
PIGM
RAB3IP
CRISPLD1
C12orf65
CHCHD5
MRPL47
TMEM120A
C15orf48
HAGHL
GNB4
EXOSC3
COMMD2
CCDC8
SPECC1
TNFSF13B
TMEM163
DNAJC27
ZC3H8
CLDN2
SPRTN
CARD11
TMEM108
C18orf21
SYT4
ANKRD39
RPS6KL1
NUDT12
PVRL4
HAS3
ANKRD32
PDZD4
TMEM79
FANCD2
SWT1
PKIB
LRRC4
TMEFF2
INIP
PPAPDC1B
HHATL
PPP2R2C
KIAA1549
C6orf203
SPSB2
TNFAIP8L2
THAP2
ZNF416
ZNF700
RNF135
AADAT
TMEM117
TMEM133
ITLN1
TRIM6
KIAA1683
OLFM2
USP30
GARNL3
SLC25A18
LNX1
ABI3
ZNF649
ATAD3B
FMN2
GPR34
C2orf40
ZFAND4
FAM126A
IFI27L2
PCDHB5
C19orf33
RASD2
ZMYND12
FAM160A2
ZNRD1
HCST
CRYGS
HSCB
SLC25A39
AS3MT
TMEM234
KCNK6
DDX59
FKBP7
SGIP1
ZNF607
EIF1AD
LY6K
RGS22
NMNAT1
TRIM7
C9orf64
MND1
C10orf11
DMRT2
GPBP1
C1QTNF4
WNT10A
CCL26
PCBD2
RSPH3
ZNF256
ACRBP
RTBDN
CECR2
GPC6
ARL6
CHST9
PGM2
TTYH2
SIAE
SLC4A11
C2orf88
KIRREL2
GSG2
FGF19
MRI1
KIF9
ADH4
TMEM27
CCDC174
KATNAL1
ZNF2
TSPAN10
SLC41A2
MSANTD4
THUMPD3
OSBPL6
RGS18
RBP5
KIAA1432
TNFRSF19
CD274
OTP
VSIG10
ERGIC1
MOV10
TNFRSF18
STK40
BVES
HORMAD1
GHRL
ANKRD30A
SOX6
ARMC2
ING5
EPC1
SPATA16
C1QTNF7
ICA1L
OPTC
KCNQ5
ENAM
ZNF670
PRKAG3
PINX1
MIR7-3HG
SLC39A3
GBA2
TTC25
PCDHB9
GUCA1C
SUCNR1
GNG2
FLYWCH1
ZBTB37
EFCAB4B
DNAL1
ANGPTL6
ZNF44
FUT10
CRLS1
C19orf12
FSD1L
CHRDL2
MRPL30
FNIP1
ANAPC11
SOX7
MRPS25
TBX22
RP1
BRK1
CCL28
USP44
KCNK17
NUMBL
INMT
NLN
KCNK9
NMUR2
BARHL1
KCNH7
KLF16
ZRANB3
PLEKHN1
SLC10A7
DPY30
SRA1
WDR87
CACNG7
ABCC11
AK3
ACAD9
DMAP1
SLC25A2
TXNDC2
TTTY11
WDPCP
BOC
PLEKHA8
GDA
DLL1
BDP1
WNT8A
IL1F10
ZNF33A
MTFR1L
GPR174
CACNG6
UBAC2
MRPS36
MAGI3
INTS2
CPSF3L
MCM8
MRO
PCGF6
DGAT2
LCE3D
CNFN
MRPL27
MRPL36
MRPL43
MRPS5
DUSP16
RNF26
ANGPTL1
UBE2J2
CFL2
HOOK3
PACSIN1
PPIL3
TIGD7
BEX2
CAPS2
ADAMTSL1
MAP1LC3A
FTHL17
COMMD5
RGS8
TMTC1
FCRL4
FCRL5
MCHR2
TM2D2
CARD6
HINT2
CDCA7
SUV420H2
WDR83
FAM213A
NIPSNAP3A
USP45
PHF6
RIOK1
ARHGAP9
FAM220A
AIFM2
CHCHD6
C11orf70
WIBG
PDCD2L
SEC22C
LZTS2
MESP1
NUDT16L1
C7orf50
MRPL45
AGPAT9
HECTD1
RAB11FIP4
BRMS1L
SLC30A2
C15orf41
ZNF627
TMEM241
TMEM107
MON1A
KIAA1191
BUD13
PLCD4
PPAPDC3
RTN4IP1
TXNDC17
NAA38
ZNF559
BEST3
CCDC77
NT5C1A
KCNIP4
KREMEN1
PARD6G
NFATC2
HES7
MRVI1
IRF2BP2
RCC2
ZNF664
SRP68
VPS25
SLC44A2
DNAJC5
HM13
CASC4
TBC1D14
LRRC8A
SLC35A4
ERLEC1
ZFP91
BIRC6
SPPL3
FYTTD1
CCNY
MAL2
ERRFI1
SEPN1
ANAPC16
NSMCE1
SYS1
MRPL10
MESDC2
LENG8
TTYH3
TMED4
C11orf31
ANKIB1
FBXO18
SNX12
MANBAL
FAM210B
UHMK1
PPP1R15B
CNOT11
DCAF5
ESYT2
STT3B
PARP14
TNRC6A
CYSTM1
KIAA2013
CDC42SE2
WDR34
C12orf57
MIB1
WDR75
SULF2
ATPAF1
CHTF8
CMTM3
CYB561A3
CCAR1
RPL7L1
PIM3
SMIM15
ABHD12
OTUD5
KIAA1522
UBE2Q2
ITFG3
RNF185
CDCA5
ARHGAP21
IWS1
NAV1
FAM96A
ZMAT2
UBALD2
MLLT6
DCAF12
TNKS1BP1
ARRDC3
NDFIP2
WDFY1
GRAMD1A
GET4
ANKRD13A
HIBADH
DPP7
COMMD7
TCEAL8
ABHD14B
DNTTIP1
GPCPD1
UBTD2
CPEB4
TP53INP2
GPT2
SLAIN2
SHKBP1
ATAD1
ZDHHC5
CD276
FAR1
MINOS1
TPRG1L
DIP2B
C5orf24
VKORC1L1
ACSS1
KRTCAP2
JMJD8
GNPTG
LAMTOR4
TTL
CIRH1A
ANO6
PREX1
TTC7A
SARNP
ZFAS1
TMEM173
MGST1
MYADM
EXOC4
SETD7
PTGFRN
NUFIP2
CCDC115
CERS5
DUS3L
CCDC104
ATXN7L3
NFIA
ROMO1
SUDS3
C6orf89
LEMD2
TMEM219
AKT1S1
CAMK2D
SPIRE1
CMTM4
SUMF2
TMEM205
TMEM101
PHF13
APCDD1
CCDC14
DAB2IP
GOPC
RPRD1B
IGSF8
CHD6
BOD1
TOMM5
SURF6
SLC15A4
NT5C3B
BLOC1S2
ZNF512
SIPA1L2
AGTRAP
LRP11
UBL7
ULK3
NUS1
ZCCHC3
PPHLN1
RAB2B
PDRG1
ZNFX1
CDCA7L
CPSF3
GTF3C6
USP40
FAM98B
FOPNL
COPRS
FBXO45
SNX14
MRPL38
ZNF598
NAPB
KANSL1
CHMP4B
TBC1D23
RNF31
SESN3
PPP1R9B
MMGT1
MRRF
TMEM181
KDELC2
CPNE2
ZRANB1
FBXL3
SPRYD3
SIN3A
SFXN4
NCOA5
FAM219A
RPS19BP1
RTKN
ZNF622
SYAP1
ELOF1
SH3D19
EIF2AK4
PPP1R1B
ARHGAP18
INTS4
CRAMP1L
TTC14
ARID1B
C16orf72
RAPH1
CACUL1
PLRG1
DPH3
MRPS26
MRPL14
PPP1R16A
PPTC7
FAM103A1
SLC25A25
FAM199X
BRPF3
ZFYVE27
HIAT1
STRIP1
DRAM2
MSI2
TSPAN17
RBM18
CCDC80
STIM2
RAB24
SRXN1
CCDC97
FBLIM1
MRPL32
TMEM63B
SAT2
SLC39A13
C3orf17
SMAP2
ARRDC4
TMEM55B
COL27A1
PNPT1
TRAPPC1
SLC39A10
ZNF317
HAUS1
PNKD
MYO5B
TMX3
NDUFA11
SLC25A29
ZNF511
TANC1
PHF5A
COMMD6
FAM217B
OCIAD2
MRPL21
ACBD6
FAM104A
MCU
CC2D1B
RBM27
FAM214A
FBXO32
ZNF496
C10orf32
ZYG11B
TMED8
NCOA7
ARL8A
C1QC
SH3BGRL2
INO80
DNAJC19
ZDHHC20
ESAM
PYGO2
C10orf54
VPS37A
PKDCC
ZNF275
DOCK7
HNRNPLL
BTBD6
GFM2
GATAD2B
ZCRB1
FAM120AOS
C15orf57
RPUSD4
TSEN15
C1orf85
TP53RK
RPP25L
COA5
TMEM87B
USMG5
RNF149
DTX3L
GPAM
PM20D2
APOA1BP
DEDD2
BRAT1
NUDCD1
UBN2
RDH13
AMOTL1
GRIPAP1
CCDC124
TADA1
TMEM128
FRMD6
PATL1
LYRM5
NUP35
GPANK1
MIER1
LRRC58
C1orf122
VPS26B
ARID2
TMEM18
DYNLL2
ATE1
DOCK8
DHRSX
PCED1A
KIAA1468
OAF
SCRN2
NOP9
ZNF770
ANAPC7
ANTXR2
KIAA1671
ACAP3
MOB3A
CABLES1
PHF19
TMEM54
TRAPPC6B
ZCCHC9
ZBTB21
RPL22L1
CNST
VMA21
CSRNP1
PAN3
SPATA13
TMEM141
SLC41A1
GINM1
MRPL50
ITPRIP
TMEM129
SH3RF1
FBXO25
NRM
LSM10
KLC4
GLIPR2
TP53I13
CCDC43
UHRF2
B3GNT5
SAAL1
IFFO2
SPRYD4
ARHGAP27
SLAIN1
ALG2
PAG1
ALKBH2
CACHD1
ZBTB4
EEPD1
DPY19L3
COA6
CCDC117
STK35
SAMD1
UBE2E2
UHRF1
SPOPL
ACBD5
COL12A1
TMTC4
FAM84A
FAM173B
SPNS2
POLR3H
CTHRC1
SKA2
FAM83D
PHLDB2
GLCCI1
AKNA
C8orf76
ARL6IP6
MED29
GEMIN5
STK11IP
BRI3BP
KIAA1715
MRPL55
SYNPO2
CCDC167
PLEKHH1
ANKRD50
KLHL42
B3GALT6
RPUSD3
ZDHHC8
COQ10A
LTV1
C16orf91
NIPA1
ZNF513
KLHDC8B
TUBGCP6
MYSM1
PAPD4
RCSD1
COG6
RSPRY1
COX14
TSPAN33
SLC27A4
MSRB3
UBE2F
REEP3
RRP36
LIX1L
SMDT1
PXK
JAZF1
TOP1MT
CYB5D2
AJUBA
FAM229B
XRN1
TBRG1
BOD1L1
TMEM125
C19orf70
C20orf194
MMAB
AGO2
DAGLB
EPC2
RBM33
HENMT1
ZFYVE19
POLE4
NCEH1
ZNF746
SFT2D1
GNPNAT1
FAM195A
SLC25A26
FAM84B
RPF2
VASN
TRIM47
TRAPPC5
STEAP2
TYSND1
SLC35B4
ATG16L2
GZF1
DDX5
NAA25
AEBP2
MGME1
WDR54
PTPMT1
PIGU
CCSAP
ST3GAL3
IAH1
NPNT
TP53INP1
C9orf72
FNIP2
RNF213
NKIRAS1
CCDC137
EIF4E3
APOPT1
SAMD8
MIDN
METRNL
CREBRF
DDHD1
PRICKLE2
ALKBH6
TMEM64
PCDH18
BTF3L4
RIMKLB
PLEKHG2
HID1
CPSF2
TMEM41A
MOB1B
CTTNBP2NL
KLHL5
KIF21A
CABLES2
ISCA2
NDNL2
DPCD
CCDC12
CMTM7
OMA1
RDH10
COMMD1
DIRC2
SWI5
VANGL2
NAPEPLD
GPSM1
ARRDC2
ARHGAP31
TOMM40L
RFT1
PRICKLE1
C9orf142
FUK
TMEM218
PPM1M
MBD6
RNF145
RPUSD1
FLYWCH2
SSH2
LZIC
ZDHHC12
MRFAP1
DCP1B
FNDC5
IFT80
NEXN
ZC3H18
PTAR1
ZNF385A
ZNF436
TIFA
PCMTD1
TTC8
DHRS13
PLEKHG1
TBCK
ALKBH3
BROX
MANEAL
UHRF1BP1
CCDC149
OTUD1
TTC7B
CNOT6L
FAM160B1
C5orf51
SLC30A6
ZBTB9
C8orf59
STK36
SYT7
ZFAND2B
SBF2
USP42
TTC9C
SOCS4
WDR36
TUBE1
FMNL2
CHAMP1
IFT43
UPRT
VARS2
ZNF398
ANKRD13D
RILPL1
ZSWIM6
NDUFV3
KDM2B
SLC30A7
ARHGAP30
TMEM45B
B3GALNT2
MCEE
TMEM150A
TADA2B
C1orf131
CLEC14A
SNX30
LRRC45
KIAA1430
AMN1
EXOC6
ZNRF2
SNRNP48
SUSD1
JDP2
SVIP
DNER
POC1B
ZBTB2
CCDC34
NLGN2
ALS2
MED19
FAM91A1
RUNDC1
PKN3
SLC18B1
CRTC2
RICTOR
C10orf35
CHST14
ZNF830
ALYREF
LYSMD3
IFT172
ADSSL1
PCGF5
MITD1
GORAB
TMEM55A
TRUB1
ZMAT1
ARL5B
FUT11
C12orf45
NSUN4
SPPL2A
LACTB
FAM73B
ZNRF3
TMEM42
SHPRH
KLHL15
SFXN5
UNK
C19orf25
ARL14EP
MALSU1
RSBN1L
TCEA3
STARD4
BRAF
FRA10AC1
PARP10
ARRDC1
TEAD2
TBC1D20
CTU2
EVI5L
VAT1L
ERI1
PAQR8
CAPS
FAM117B
RNF157
PPP1R35
PAPLN
ABTB1
FAM122A
TRIM41
HES6
CEP120
RNASEH2C
MARCH9
CREB3L4
C3orf58
FAM58A
TANGO6
GGT7
PPIL4
KBTBD6
TSTD1
TMEM68
ZBTB47
FAM222A
RCCD1
TMCC3
KCTD18
ZCCHC7
ELMOD2
FAM109B
ZNF641
ZNF71
CCDC127
PHYKPL
LCOR
FAM175A
PODN
C3orf38
BMF
ORAI1
HINT3
NSMCE2
FBXO30
CD109
SBK1
IER5L
TTC5
TMEM99
TRIM11
FAM102B
CHTF18
ZNF462
ZFYVE20
C12orf76
FAM110A
NEIL2
ANKS6
CWC22
TMEM192
ZNF618
SNX21
REEP6
FHDC1
TMTC3
SAMD9L
C16orf87
DCBLD1
CENPV
SENP1
MUC20
PHYHIPL
SLC43A2
CYGB
SFT2D3
ANKRD44
NUDCD2
MIB2
TMEM25
PANK1
ZFAND2A
CDCA2
WDSUB1
PABPC1L
HDAC10
SHISA4
ZNF521
UNC13D
SLC26A11
CISD2
TCAIM
TNRC18
FCHSD1
U2AF1L4
CMPK2
NEURL4
ROBO2
FOXK1
PRR12
LRTOMT
AMIGO1
FAM20C
CCDC23
SLFN5
SLC27A1
USP37
WDR81
RNF169
SLFN11
CYP4V2
TXNDC16
LYSMD2
MRPS9
LARP1B
CNRIP1
FAM174A
FAM76B
ZNF251
SESTD1
ZNF827
FAHD1
FIBIN
PPM1K
FAM120B
LMBRD2
C7orf55
ATP11C
ZNF18
MORN2
KIFC2
STXBP5
ABHD15
EFCAB7
CHMP4C
FAM20A
ZFP1
LSM11
STOX2
AFAP1L2
RNF168
CYB5D1
SPRED1
TTC32
FBXL20
PAPD5
PHYHD1
SUMF1
LYPLAL1
PDP2
ARHGEF19
ESCO1
COMTD1
ATG4D
KLHL8
DOCK11
RPL32P3
HVCN1
GRPEL2
LRRN1
RNF217
WDR35
CHCHD1
C17orf58
PPP1R14C
LRIG3
ZNF518B
ZDHHC23
DPP9
ANAPC4
UBR1
SCFD2
DMKN
FNDC1
CENPW
CPEB2
FAM69B
HTRA3
RHBDD1
NADK2
EAF1
MED11
PRR15
ZBTB41
DENND6A
PRPF40B
FIZ1
FBXO33
CCDC136
IGIP
FGD5
RGMB
NOSTRIN
LCLAT1
PPP1R14A
TMCO4
HDDC3
ASPHD2
YPEL2
KDM1B
GNPDA2
NHLRC3
SLC39A11
ZADH2
N6AMT2
TMEM256
MOB3C
ZNF414
RTTN
B3GALTL
C22orf39
DUSP18
C11orf96
ZNF800
TRIM35
STARD9
ZBTB34
ADHFE1
FOXP4
ZNF791
SYTL1
HPS3
TYW3
PLEKHG5
LOXL4
PLEKHH2
SNX33
IMMP2L
IGSF21
DTD2
GHDC
NOM1
ZBTB26
GSTO2
DNAJC18
RASSF3
TMEM116
WDR72
SLC2A13
ELOVL7
LNP1
SUSD3
EVA1C
TMEM37
PRRT2
FAM3B
RHPN2
FBXL17
ZNF213
CCDC84
SFMBT2
ADAT2
WNK2
NFXL1
FBXO10
MRAP2
MUC15
NGEF
EBF3
PDIK1L
HAPLN3
C8orf58
POC5
C15orf52
TCEAL3
CCNYL1
ZNF766
INO80E
BOLA3
C11orf84
ZNF689
IKBIP
MFSD3
ANKS3
SMCR8
SNX25
GATS
ZBTB46
DCUN1D3
USP54
DTX1
ANKRD37
BEND7
MYEOV
HES4
PARS2
SWSAP1
TAB3
OSCP1
RILP
FAM171B
C16orf13
MBOAT1
PPAPDC2
IL17D
UTP23
PIGX
FAM43A
UBLCP1
YBEY
LRRC28
C21orf119
ZC3H10
KIAA2018
COX18
LURAP1L
ERP27
C6orf136
STON2
ACSF3
CPT1C
ZNF48
HACE1
FOXQ1
ZMYND19
CNKSR3
ADCK1
SRGAP1
DDX26B
WDFY2
SLC16A9
CMBL
LRRC39
AAED1
MED26
EEFSEC
WDR20
SEPT1
SCARF2
SFXN2
HECTD2
LNX2
TMEM86A
EXOC8
TECPR1
KLHDC9
TMEM170A
CDPF1
ALDH16A1
DIS3L2
ZBED6CL
STAMBPL1
EPSTI1
TARSL2
BCL9L
TMEM201
TET2
GPX8
TBC1D24
STK32C
THAP5
EPG5
RIMS4
EBF1
NACC1
RNF150
ENTHD2
ZNF75A
ZNF585A
LRSAM1
XRCC6BP1
ZNF326
OXNAD1
HYLS1
LRCH2
STPG1
L3HYPDH
ATAD3A
SYTL4
TCEAL7
SPIRE2
ARHGEF37
ANKRD13B
CPAMD8
LOH12CR1
ST6GALNAC1
RNF166
TMEM63C
ARMC5
CLIC6
TMEM139
RERG
PCSK9
IGFBPL1
LYPD6
COG8
SAMD10
CELF6
COG1
SDCCAG8
MED30
UBE3D
TRIM59
ENPP5
TLCD1
METAP1D
C16orf74
ZC3H6
ZNF558
FGD3
THAP6
WDR53
LGR6
ZNF605
NAIF1
EVA1A
GYLTL1B
TXLNB
C2orf76
FMNL3
RP9
CDC42EP5
PLBD2
C4orf32
TMEM161B
IDNK
FAM104B
IGDCC4
POLR3A
KLHL13
ARHGAP39
TMEM185A
WDR90
VIT
ASB2
BEND3
SHANK3
FGD4
PHACTR3
FAM98C
ANKRD9
PDDC1
NRK
TOR2A
C2orf69
GPRIN1
RBM4
CYB561D1
SEPSECS
RILPL2
SLU7
IL17RD
S100A16
PWWP2B
CEP85L
FAM92A1
PTRH1
CCDC18
E2F7
ALKBH5
STK33
AASDH
UTP15
SERP2
KIAA1244
TMEM44
DDIT4L
CCDC126
NAP1L5
MTFR2
GIMAP7
NANP
LAYN
CACNA2D4
NMNAT3
ZNF599
AMICA1
PIFO
PPM1L
DNAH1
RAB37
CCDC66
ABLIM2
C1orf52
ZSCAN25
RIPK3
ZNF300
ZNF584
C7orf60
SEC16B
DDX60L
RNF144B
C19orf44
OLIG1
PLEKHG4
TTLL11
DISP1
ZNF25
RSPO3
ATG4C
C1orf86
ZNF252P
ARL13B
ZNF354C
ERCC6L2
PSMG4
FCHO2
ZNF775
ZNF526
VSIG2
FREM1
N4BP2
C11orf74
LOXL3
TMEM237
GRASP
DNLZ
SDSL
FBXL19
ZC3HAV1L
MFSD8
CMC1
TDRD9
GEN1
DEPDC7
RBM43
ZNF565
EMILIN3
BCL6B
CRIPAK
C9orf41
WDR27
MEIS3
ZUFSP
CEP44
NUDT16
CHIC1
KIAA1958
UBASH3B
MORN4
NDUFAF2
FAM26F
ZNF784
CPNE8
ALPK2
ARHGAP20
C10orf128
KLHL14
PNPLA7
GNL3
SENP8
ZBED3
IRX2
RHPN1
PARD3B
FBXO16
BTNL9
BATF2
KIAA2026
MAP6
PLEKHA7
ZNF319
FOXA3
GABPB2
PURB
MASTL
KIAA1407
TM4SF18
CRIM1
SLC22A15
THAP8
CDAN1
NANOS1
C1orf162
ZNF662
RTN4R
L3MBTL4
C14orf80
CHDH
BTBD11
RBAK
TMTC2
ODF2L
RBM45
DPP10
FAM221A
UBXN2A
TCTEX1D2
NALCN
PEAR1
HFE2
CITED4
CNTROB
PCDH10
PPP1R1C
LRG1
ZNF776
SPIN4
CYYR1
DAPK3
C8orf46
SLC45A3
CXorf38
CLDN23
SORCS2
HELQ
D2HGDH
HCN3
SGTB
HSD11B1L
ZSCAN22
GPR146
CEP78
KBTBD3
CPNE4
RBPMS2
SIMC1
ATP6AP1L
ST6GAL2
PTGR1
LYRM7
STYX
TSNARE1
TATDN3
ALG14
COL22A1
FAM162B
RGL3
NAT8L
LRRC27
MAMDC2
ATOH8
SH3RF2
CWF19L2
SHF
ZNF397
NHS
LACC1
INTU
WHAMM
LYSMD4
ZNF19
MIER3
ZNF449
ZBTB8OS
ZNF677
SP6
TMEM169
CCDC24
ZNF77
C9orf24
TRERF1
METTL25
IMMP1L
TRIM69
NUDT17
ANKRD16
ARL9
CCDC107
SLC35F3
SPATA5
CCDC125
CNTN4
C1orf213
ZBTB49
C11orf83
PROK1
JPH1
ZNF579
C7orf31
RASSF6
SLC7A6OS
WNK4
MUM1L1
HSPA12B
SMYD4
USP35
DUSP28
LRRC57
NRG3
ZC3H12B
ZDHHC21
FBLN7
TPCN2
THEM4
MFSD4
PGM2L1
KIF12
IGFN1
IGSF9
MAGEE1
RAB3C
TMEM178A
ANKRD29
GKAP1
ANO5
SPATA18
NKAPL
SPESP1
SLC25A27
PUS10
PPP1R3F
STOX1
L3MBTL3
SAMD13
SDK1
TAF8
GLIS3
GALNT9
TMEM88
ANKHD1
FAM19A5
FAM126B
NEGR1
MAMDC4
MAEL
THRSP
NKD1
PPM1J
ANKDD1A
CAPN13
WDR31
PTPDC1
FAM46B
SDR42E1
ZNF502
ZNF680
ACOT4
ZNF367
PPM1N
LRRC16B
DISP2
INO80C
LRRK2
SPTY2D1
CHCHD4
AMDHD1
BBS12
CYB5RL
LMLN
GRAMD2
GBP5
DNHD1
INTS10
IRX3
SEZ6
SALL4
SERTAD4
P2RY8
FAM109A
ZBTB42
TMEM220
HS6ST3
TAGAP
FOXS1
ZNF823
TMEM86B
C15orf61
ZNF438
TIGD5
VEPH1
ZNF445
GLT1D1
TIGD3
ASAH2B
SIX4
PROSER2
ZNF608
SVOP
A1BG
CNTN3
ZBTB45
STK32A
BTBD9
KCTD21
C5orf34
C12orf60
EP400NL
FRMD3
RAB43
SHE
ENPP6
SLC6A17
LEMD1
SPSB4
C1orf74
LCA5
TMEM91
TIGD2
FDXACB1
PTCHD2
AARS2
HS6ST2
FAM124A
RAB39B
MCOLN2
PSTK
RNF165
CDH24
DPY19L2
ZNF621
SGOL2
ELP2
PDCD7
TMEM136
NSMF
TTBK1
WDR66
UNC80
TRMT10A
FUOM
C6orf165
C16orf46
NEURL2
MYOM3
SYNGAP1
MBLAC2
NFAM1
ADAMTS10
KNDC1
LIN9
SCGB3A1
ANKRD23
DUSP15
PHOSPHO2
SLC45A1
NUMB
TMEM52
IRX1
C15orf59
PIWIL4
ACY3
SHISA2
CEACAM19
SNX22
HSPB9
ARHGEF39
ZNF678
PBX4
SHC4
ZNF597
KSR2
SLC7A3
LRRC46
ACMSD
SYPL2
USP28
WNT9A
LRFN5
SLITRK4
RSPH9
BBS5
CAMK2N2
HSF5
FAM210A
TTC39C
SPATA17
PTGR2
PRDM15
FAAH2
ADCY4
CCDC151
FRMD5
STAC3
ARSG
TTLL3
SLC36A4
NXPH2
KIAA1328
DNAJC21
CCDC110
PCSK4
ZNF233
DNAJB13
CMTM5
SLC23A3
IL4I1
AK8
NPM2
CATSPER3
C6orf118
FAM181B
TTC21A
UNC5CL
SLC35G1
ARX
PCDP1
C1orf168
SPATA22
ANKRD35
C2orf70
FAM133A
FAM24B
GPR155
C9orf117
KIAA1161
ZNF570
CSMD1
ZFP57
TCERG1L
RASGRP4
MS4A6E
SLC35D3
ZNF333
UPP2
TMEM92
DHDH
PLCZ1
FBXO15
CCNB3
C1orf158
TPD52L3
NNMT
CCDC62
FATE1
DMGDH
TMEM174
EFCAB13
REG3G
AP4B1
CASP14
PCDHB2
PCDHB14
OTX2
RBP2
PCDHB7
KCNJ11
PCDHB4
ZP4
TAL2
FFAR1
CHRAC1
FBXO6
CENPH
TNFRSF10A
IRAK2
GBGT1
HOXA13
PCDHB15
MYLK2
EPHA8
NOG
DMRT3
CLEC3A
KIAA1217
PHAX
PHF12
SH3PXD2B
COX19
HKR1
DDX55
ANKRD54
KRT80
KIAA1524
KIAA1586
GPR180
LRRCC1
STRIP2
PALD1
SASS6
ZC3H12C
C19orf52
NUDT14
HOXC9
SGOL1
ZFP28
FILIP1
FANCM
TTC39B
FSTL5
ZNF30
LENG1
ZKSCAN2
TMEM67
GIMAP2
DSCAML1
CENPL
CTBP1-AS2
KIF26A
HECW2
CXorf23
PCDHB16
METTL6
MED12L
CTTNBP2
ZNF616
KIAA1919
KIAA1377
ARF1
PPARGC1B
SERAC1
MROH8
GPR158
NKD2
FAM83B
ZNF554
LRRC4C
SLA2
DSEL
MDGA1
SLC25A34
KIAA1257
DUSP27
GPR133
ZNF624
WNK3
LYSMD1
LCORL
HMGCLL1
CDH26
TMEM132C
ZSWIM5
B3GNT7
NOXA1
DNAH5
SHROOM4
ZFYVE28
ZDHHC11
SYT9
BCO2
C10orf71
SNX29
LRFN1
FAM209B
MEGF10
RBM11
ABHD1
LRRC56
CREB5
ZNF684
ADAM33
NUP210L
WFDC3
ZNF541
CRB3
ACTL10
PROK2
COL20A1
ZNF596
TDRD6
KIF6
LINGO2
TRIM55
SPEF2
COX4I2
ZIK1
ZNF691
LHX4
SYT8
DAB2
SLC7A14
ZFP14
SNRNP200
KCNA7
PITPNM2
FANK1
TIGD4
FRMD7
RNF207
NTNG2
JAKMIP3
ZNF630
SYCE1
BCL2L12
PABPC5
CSMD2
CCDC114
KRT82
SELO
GRIN3A
GALNT18
ZNF341
LRRC7
C9orf84
SPAG17
SLC46A1
ATP13A4
C1orf101
PNPLA5
MARVELD3
HEATR5B
MPND
TRIM54
FAM184B
EBF4
TBX18
REXO1
SCUBE1
CBLN4
KCNT2
DTD1
PROM2
ACSS2
KIAA2022
CREB3L3
VSIG1
OR1I1
EME1
OR51B2
KCNK16
TMEM106A
SEMA4B
OR8D2
CABP7
MOGAT3
ZNF470
ZNF687
CC2D2A
RFWD2
PHRF1
TC2N
PLCD3
SLC38A5
GALM
BCDIN3D
TMEM56
NEDD1
LDLRAD3
ABHD13
TMEM200A
RBM24
DIS3L
WDR89
C12orf66
VTI1A
SLC2A12
RAB12
PIH1D2
C20orf196
WDR92
TRIM65
SGK223
LEO1
CMTM8
MAML2
LRR1
CHAC2
TAF3
FAM73A
RHOJ
SHROOM1
ZBTB8A
RASEF
RNF183
BRWD3
ZNF92
GBP4
METTL21A
TYW5
FOXP2
ZNF789
SLC38A9
CCDC58
PACRGL
FAM83F
MACROD2
KIAA1324L
GIMAP8
NOXO1
ABCA9
SETDB2
GANC
FUNDC1
RMDN2
MYPN
C14orf28
GXYLT2
TTC9B
MLIP
TANGO2
ZNF805
PPP1R32
RABGEF1
NPHP3
PGBD1
ZNF383
SPOCD1
PELI3
HAVCR2
RASL10B
LRRIQ3
USHBP1
SYNE4
ZNF280C
C3orf70
ALKBH8
ZNF567
DHFRL1
ZNF626
MTFMT
ZNF594
ZNF229
ZFP3
ZNF514
TSLP
VMO1
PNMA6A
SLC44A5
LIN54
ZNF182
RGL4
JSRP1
C9orf85
PRSS35
UGT3A1
HMCN1
RIBC1
ZNF610
C8orf22
SFR1
FAT3
RCOR2
XKR6
EPHA10
BCL2L15
CAPSL
HYKK
HIST1H2BC
MAATS1
AFG3L1P
ZNF628
KRBA1
RDH5
RFESD
CCDC17
MMAA
VGLL2
ANKRD45
SLC25A45
RNF175
TMEM132B
C6orf52
C9orf135
FBXO36
SRCRB4D
ZNF311
ZNF439
C8orf48
RNF180
ZNF681
EIF3C
GSG1L
FAM179A
SLITRK1
C3orf80
CCDC78
C19orf18
SYTL3
CAPZA3
LRRC34
BOLL
TRIM63
TMEM217
ZNF347
RIIAD1
AP1S3
GPHA2
PRORSD1P
PDXDC1
USP43
SP8
MPP7
PPP1R36
WWC2
STXBP4
PLAC8L1
XKR4
DNAH11
RFFL
KCTD6
PGBD2
SDR16C5
FAM150B
MLKL
SPATA24
SLC16A14
HEXDC
TMEM65
ADPRHL1
TMEM154
RBP7
TMEM255B
ENPP7
SPDYA
SPG7
GLIPR1L1
GLI4
DLGAP1-AS1
ANKRD22
CLYBL
MGAT5B
FGFBP3
ZNF540
MICU3
FAM83A
SETD9
C6orf57
HEXIM2
TMEM182
IRAK1BP1
JAKMIP1
FMN1
DPH6
SAMD12
GDPD1
ZNF524
FAM207A
MDH1B
IPMK
ACRC
OTX1
ZNF420
RFTN2
SLC26A7
CXorf24
ZNF404
FAM122C
PANX2
FAM161A
HOGA1
KCNRG
CASKIN1
LSMEM1
ZNF101
NRSN1
GPC2
ZNF708
C3orf67
SLC5A10
DACH2
DZIP1L
TIRAP
AK9
KBTBD8
ZNF555
SPATS1
CCDC142
PM20D1
C12orf42
FAM81B
CSMD3
KIRREL3
CPA5
TMEM171
FFAR4
PANX3
DSCR8
AK7
APLF
FAM78B
HFM1
HARBI1
ZNF582
SERTM1
PKHD1
ACPT
SRFBP1
DGCR14
MSS51
ZNF615
TNNI3K
SYCP3
XG
PXDNL
BMPER
RHOV
PAQR7
WFDC5
MATR3
SLC26A9
ZNF785
DNAH14
FAM19A4
NRG4
ZNF600
EID2B
KISS1R
HEPACAM2
PGLYRP2
VWCE
DCST2
ZFP42
TEX9
RPL36A
TTC30B
ZNF418
ZXDA
MARS2
KIAA1841
SPACA3
TMEM132E
ZNF483
DNAH12
SDE2
PEX11G
SYT6
MIPOL1
IFNLR1
ZNF300P1
ANKRD18A
PKD1L2
SGK494
C8orf37
LRGUK
TMIGD2
ZNF138
PCP2
KBTBD12
NAF1
ZNF527
CCDC36
RHBDL2
FAM71A
DUOXA1
S100Z
CXorf58
PGAM5
AGBL4
PSKH2
SLC8A3
CORO6
LETM2
CLEC4C
ADAMTS17
TDH
MPP4
C4orf36
LMTK3
NBEAL1
RAB42
WDR64
KCNH8
C17orf77
IDI2
C15orf37
IQCD
RAD9B
CLEC4D
FAM111B
SLC39A12
C20orf197
CLDN19
ZNF547
LACE1
MEGF11
KLHL10
ABRA
C3orf30
LHX8
HIPK4
TSGA10IP
TSGA13
GPR78
ZNF396
ZDHHC15
GJA10
PALM2
ARHGEF1
ZNF382
CCDC13
SOD2
PHF21B
C3orf33
OR8B8
ALS2CR11
ASB10
ZNF569
RNF152
CPXCR1
ZIM3
TIGD1
SGCZ
APOBEC3D
NKX6-3
ZNF804B
TAAR8
COX17
ASB16
GLYATL2
UNC13C
OR8D1
GPR128
LIMS1
ABCC12
GLYATL1
C6orf195
KLHDC7A
SAMD11
FAM45A
MMEL1
LEAP2
ZNF121
DCD
ENTHD1
RAB6A
NSF
LEPR
SLFN13
PDCD4
MYO18B
SLC25A43
BRSK1
ATP6V1E2
ATP5J2
SLAMF6
A2ML1
C14orf37
SOHLH2
SIGLEC10
ZNF485
TMEM74
ANKAR
ANO8
ACVR1C
EXOC3L2
VMP1
MYLK4
NEK8
SYT14
WDR17
C4orf33
PPP1R21
CCDC141
CCDC67
OTOGL
LRTM2
FAM227B
HCN1
MRAP
ZNF57
ZNF619
TCEANC
STX19
DAND5
NME9
FBF1
IGSF22
ZNF354B
PIGW
BRICD5
C16orf54
ADAT3
C21orf88
C14orf180
ZACN
CIDECP
ZNF548
DUSP19
ZNF763
EML5
KRT72
SLC25A53
METTL20
ZNF781
KLHDC1
C1orf53
ZFP69
MAGEE2
AMER1
SPIN3
SPATA21
C1orf127
C22orf42
GLB1L3
